# Supplementary material for: Silencing GMPPB Inhibits the Proliferation and Invasion of GBM via Hippo/MMP3 Pathways
Source: Int J Mol Sci. 2023 Sep 28;24(19):14707. doi: 10.3390/ijms241914707 (PMC10572784; doi:10.3390/ijms241914707)
Supplement: Supplementary file 1 [file ijms-24-14707-s001.zip]

Archive with 3 entries (3 files):
- Supplementary Figure S1.pdf
- Supplementary Figure S2.pdf
- Supplementary Table S1.xls
