# Supplementary material for: Silencing GMPPB Inhibits the Proliferation and Invasion of GBM via Hippo/MMP3 Pathways
Source: Int J Mol Sci. 2023 Sep 28;24(19):14707. doi: 10.3390/ijms241914707 (PMC10572784; doi:10.3390/ijms241914707)
Supplement: Supplementary file 1 [file ijms-24-14707-s001.zip › Supplementary Table S1.xls]

## Sheet: all_info
id	Symbol	shNC-1	shNC-2	sh1-1	sh1-2	sh2-1	sh2-2	shNC-vs-sh1-log2fc	shNC-vs-sh1-pvalue	shNC-vs-sh1-fdr	shNC-vs-sh2-log2fc	shNC-vs-sh2-pvalue	shNC-vs-sh2-fdr	sh1-vs-sh2-log2fc	sh1-vs-sh2-pvalue	sh1-vs-sh2-fdr
ENSG00000149968	MMP3	114.06	115.77	10.74	9.5	45.59	35.58	-3.50529	0	0	-1.50155	8.55574e-17	6.86188e-15	2.00374	1.21375e-61	9.63047e-59
ENSG00000123159	GIPC1	136.55	126.6	31.95	32.44	119.37	126.51	-2.03098	6.76104e-241	5.32702e-237	-0.097931	0.0701144	0.261969	1.93305	6.00527e-204	4.76488e-200
ENSG00000049323	LTBP1	62.99	61.69	134.37	136.35	71.93	69.94	1.11857	1.0818e-199	5.68231e-196	0.186339	5.31803e-10	2.03495e-08	-0.932232	1.47579e-111	5.85483e-108
ENSG00000186480	INSIG1	58.94	56.01	151.76	168.91	99.19	115.51	1.48008	1.00218e-171	3.94807e-168	0.901316	1.03803e-13	6.08261e-12	-0.578767	8.65168e-05	0.00118663
ENSG00000171724	VAT1L	21.56	20.28	58.92	59.81	28.71	32.55	1.50473	6.97321e-159	2.19768e-155	0.550063	5.25296e-15	3.54966e-13	-0.954667	1.65653e-50	7.30209e-48
ENSG00000130164	LDLR	36.67	38.27	85.65	85.08	62.91	70.97	1.18791	2.68396e-149	7.04898e-146	0.837133	1.14172e-17	1.00169e-15	-0.350776	0.00186634	0.0162463
ENSG00000106070	GRB10	8.69	11.05	32.99	30.76	22.76	23.38	1.6913	2.27852e-132	3.98944e-129	1.2249	2.53894e-74	2.68789e-71	-0.466407	4.9077e-09	1.762e-07
ENSG00000112902	SEMA5A	8.54	8.04	19.88	20.38	14.96	15.95	1.2799	4.84192e-132	7.62989e-129	0.89863	1.26135e-59	9.53818e-57	-0.381274	1.10844e-11	5.96266e-10
ENSG00000064300	NGFR	10.48	10.02	38.77	36.07	24.36	23.27	1.86819	3.94094e-131	5.64557e-128	1.21625	2.43546e-49	1.28917e-46	-0.651939	2.85909e-20	3.57251e-18
ENSG00000163513	TGFBR2	36.7	36.43	74.37	76.67	47.12	47.2	1.0464	4.43137e-126	5.81912e-123	0.3671	4.01661e-17	3.33946e-15	-0.679295	1.24358e-48	5.3336e-46
ENSG00000182985	CADM1	7.79	4.77	26.21	27.11	6.11	6.9	2.08584	5.78307e-117	6.50926e-114	0.0507845	0.0523667	0.212555	-2.03506	3.87522e-100	1.02493e-96
ENSG00000159167	STC1	348.51	340.56	217.25	216.06	494.71	503.15	-0.669251	6.36951e-114	6.69138e-111	0.534187	9.09196e-111	2.06257e-107	1.20344	0	0
ENSG00000168209	DDIT4	20.07	17.66	68.4	79.95	31.57	42.06	1.97522	1.13579e-96	9.94321e-94	0.964582	8.37674e-06	0.000141815	-1.01064	1.33534e-05	0.000232097
ENSG00000134717	BTF3L4	18.28	20.56	56.78	61.06	47.05	44.73	1.60121	1.01942e-91	7.64953e-89	1.24064	6.12665e-51	3.60338e-48	-0.360578	2.67744e-07	6.8419e-06
ENSG00000107984	DKK1	123.32	123.55	59.11	56.93	80.72	68.68	-1.08913	1.97674e-90	1.41589e-87	-0.724571	1.59655e-09	5.62156e-08	0.364558	4.34994e-07	1.06199e-05
ENSG00000166033	HTRA1	23.11	21.73	62.9	63.97	24.78	27.48	1.50049	9.44922e-82	5.72695e-79	0.220921	0.0154367	0.0873377	-1.27957	1.20766e-58	6.8444e-56
ENSG00000088832	FKBP1A	177.25	189.52	88.84	86.77	166.67	156.9	-1.0625	2.01309e-80	1.1749e-77	-0.180798	0.042523	0.184447	0.881703	2.12379e-53	1.02128e-50
ENSG00000169439	SDC2	8.57	8.99	33.36	33.86	28.74	22.3	1.9366	8.0683e-78	4.54073e-75	1.53934	1.05453e-38	3.80591e-36	-0.397262	8.30773e-09	2.84268e-07
ENSG00000144749	LRIG1	5.83	4.97	16.96	18.29	10.06	11.23	1.70659	1.23576e-77	6.71487e-75	0.979145	3.05202e-21	3.56368e-19	-0.727447	3.06915e-18	3.30994e-16
ENSG00000104419	NDRG1	19.32	19.29	48.66	55.56	39.13	49.58	1.43259	1.07455e-74	4.98021e-72	1.20012	6.96531e-13	3.73679e-11	-0.232464	0.108809	0.361762
ENSG00000150995	ITPR1	6.77	6.03	14.3	15.97	12.33	13.67	1.24174	3.87443e-70	1.60667e-67	1.02237	3.0822e-50	1.74805e-47	-0.219377	0.0331694	0.158314
ENSG00000277443	MARCKS	3.23	3.48	12.28	12.74	8.27	9.11	1.8987	4.80824e-65	1.72201e-62	1.37304	2.28935e-28	4.48825e-26	-0.525654	1.15864e-07	3.13762e-06
ENSG00000103257	SLC7A5	12.55	13.14	28.71	27.94	14.54	16.57	1.14087	6.84871e-65	2.39827e-62	0.276172	0.00037077	0.00397368	-0.864698	5.25499e-30	1.17453e-27
ENSG00000197632	SERPINB2	92.33	98.23	47.75	44.81	67.59	58.63	-1.04178	4.59157e-64	1.47661e-61	-0.594305	8.41783e-17	6.78554e-15	0.44748	2.70947e-09	1.02373e-07
ENSG00000074410	CA12	10.26	9.99	25.49	26.58	10.86	11.25	1.36253	7.61877e-63	2.40113e-60	0.126777	0.0786558	0.283852	-1.23575	9.83377e-45	3.9013e-42
ENSG00000138944	SHISAL1	7.23	6.89	15.83	16.01	11.64	10.89	1.1731	8.90217e-60	2.6977e-57	0.674107	4.42269e-18	4.05967e-16	-0.498993	4.28067e-12	2.46123e-10
ENSG00000134247	PTGFRN	17.59	18.78	33.12	35.1	16.11	15.97	0.907446	1.80302e-59	5.36076e-57	-0.181075	0.0246047	0.124266	-1.08852	2.28467e-78	3.62555e-75
ENSG00000011028	MRC2	4.24	3.55	10.74	10.76	3.93	4.17	1.46464	2.13974e-55	5.81346e-53	0.0562986	0.455661	0.800963	-1.40834	1.76074e-48	7.35296e-46
ENSG00000162545	CAMK2N1	24.53	25.93	51.43	53.22	43.35	44.06	1.05236	1.80567e-53	4.62217e-51	0.792658	1.51673e-30	3.16918e-28	-0.259702	0.000118823	0.00155578
ENSG00000146674	IGFBP3	9.34	10.69	27.92	30.28	12.95	14.43	1.53886	1.8186e-53	4.62217e-51	0.45096	0.00022296	0.00256565	-1.0879	6.508e-33	1.78061e-30
ENSG00000163430	FSTL1	22.63	24.59	47.34	49.53	27.81	32.96	1.03665	9.35174e-51	2.26715e-48	0.363961	4.55813e-09	1.4712e-07	-0.672691	3.00847e-20	3.70089e-18
ENSG00000168685	IL7R	13.06	10.96	2.94	2.24	3.53	2.91	-2.21321	1.07643e-50	2.57005e-48	-1.8991	3.85667e-33	9.56937e-31	0.314109	0.0734269	0.278981
ENSG00000204262	COL5A2	5.5	5.45	12.28	13.48	6.83	7.73	1.2342	5.68399e-50	1.33684e-47	0.411079	1.12369e-05	0.000185491	-0.823122	6.99435e-22	1.02772e-19
ENSG00000070669	ASNS	29.69	28.58	57.08	61.36	28.58	30.79	1.02333	1.3127e-46	2.87298e-44	0.0269808	0.325983	0.68603	-0.99635	1.00846e-33	2.90968e-31
ENSG00000143641	GALNT2	28.15	26.45	12.31	13.56	29.61	29.02	-1.07762	2.23862e-46	4.83235e-44	0.102738	0.0194211	0.104121	1.18036	2.55059e-62	2.13028e-59
ENSG00000185697	MYBL1	10.96	10.75	23.88	25.69	19.49	19.86	1.19111	3.15483e-45	6.62852e-43	0.858004	3.79302e-23	4.97794e-21	-0.333104	0.000149128	0.00189321
ENSG00000173540	GMPPB	13.81	13.68	4.26	3.86	9.97	10.27	-1.75936	9.37214e-45	1.918e-42	-0.441698	0.000911128	0.00863804	1.31766	1.04528e-26	2.02287e-24
ENSG00000113583	C5orf15	21.43	21.26	42.73	45.23	32.39	33.36	1.04295	1.56595e-43	3.12357e-41	0.623093	5.06821e-16	3.72607e-14	-0.419857	2.31427e-08	7.37454e-07
ENSG00000134049	IER3IP1	9.59	9.68	21.76	21.36	20.57	20.08	1.162	3.14294e-43	6.11437e-41	1.0769	1.28504e-37	4.34179e-35	-0.0851018	0.355781	0.722629
ENSG00000197046	SIGLEC15	2.55	3.02	10.84	12.28	4.84	4.65	2.05339	1.53231e-42	2.90917e-40	0.768731	5.60823e-05	0.000769073	-1.28466	9.20288e-22	1.31568e-19
ENSG00000107159	CA9	5.51	6.11	21.34	26.66	12.04	17.22	2.04642	1.80955e-42	3.39464e-40	1.33232	2.43751e-13	1.37796e-11	-0.714105	0.0185186	0.102145
ENSG00000164292	RHOBTB3	29.17	29.65	16	15.48	15.34	13.69	-0.901871	5.59302e-42	1.01304e-39	-1.01876	9.86491e-59	7.12067e-56	-0.116891	0.0191568	0.104935
ENSG00000099194	SCD	154.7	142.39	418.71	486.41	221.04	291.51	1.60721	1.19065e-40	2.01746e-38	0.786793	6.96731e-05	0.000932369	-0.820416	0.000511706	0.0054682
ENSG00000166922	SCG5	39.41	42.14	14.07	12.48	22.76	19.19	-1.61897	2.56464e-40	4.29932e-38	-0.959014	1.13974e-15	8.00844e-14	0.659959	8.63586e-06	0.000158248
ENSG00000147536	GINS4	17.25	16.46	33.46	34.39	25.35	24.94	1.00917	1.3104e-38	2.12878e-36	0.577095	6.33798e-12	3.02244e-10	-0.432077	5.70947e-09	2.01341e-07
ENSG00000147852	VLDLR	8.85	10.13	21.41	23.42	10.64	11.28	1.23998	7.83514e-38	1.25986e-35	0.207768	0.0887853	0.307131	-1.03222	4.79484e-28	1.01452e-25
ENSG00000165507	DEPP1	3.28	2.86	11.9	13.42	5.72	7.59	2.04397	4.3966e-36	6.59825e-34	1.1162	4.20423e-08	1.1393e-06	-0.927767	2.90842e-09	1.09369e-07
ENSG00000072310	SREBF1	14.13	13.8	29.31	26.95	16.55	20.06	1.01029	2.04228e-35	3.03605e-33	0.390422	2.52251e-06	4.84371e-05	-0.619872	6.05147e-12	3.45435e-10
ENSG00000144810	COL8A1	5.13	7.03	16.02	16.56	8.2	7.7	1.42184	2.5692e-35	3.71425e-33	0.386884	0.000985276	0.00923624	-1.03496	6.77424e-18	7.0724e-16
ENSG00000122861	PLAU	193.84	193.6	140.47	131.93	93.24	86.58	-0.508246	9.10483e-32	1.09522e-29	-1.10742	3.03685e-127	1.20563e-123	-0.599173	1.64013e-27	3.21324e-25
ENSG00000176046	NUPR1	38.76	31.69	70.6	77.24	36.4	48.77	1.06937	2.14225e-30	2.4462e-28	0.273746	0.0342489	0.157873	-0.795619	8.41939e-06	0.000154638
ENSG00000133216	EPHB2	52.25	55.57	37.21	32.88	25.62	23	-0.621344	5.13864e-30	5.74289e-28	-1.149	4.39348e-78	5.36681e-75	-0.527659	7.75903e-14	5.62228e-12
ENSG00000240694	PNMA2	0.38	0.36	2.94	2.59	1.01	1.36	2.90168	3.14131e-29	3.43756e-27	1.67929	3.65086e-07	8.07461e-06	-1.22239	2.4155e-08	7.651e-07
ENSG00000173597	SULT1B1	5.17	4.22	10.92	11.39	14.41	11.1	1.24849	2.59851e-28	2.74814e-26	1.44187	2.16702e-32	5.13616e-30	0.193372	0.214665	0.554537
ENSG00000182752	PAPPA	4.92	4.8	8.31	8.66	3.63	4.23	0.803958	4.02198e-28	4.19724e-26	-0.306427	0.00623382	0.0422686	-1.11039	5.25769e-36	1.60451e-33
ENSG00000189184	PCDH18	0.99	1.11	4.01	3.95	1.8	2	1.92238	4.12424e-28	4.27564e-26	0.85561	2.50428e-05	0.000375878	-1.06677	1.40871e-10	6.36891e-09
ENSG00000146122	DAAM2	0.94	0.84	3.14	2.86	1.57	1.83	1.75309	6.22854e-28	6.41499e-26	0.933658	1.68989e-08	5.02716e-07	-0.819428	1.36251e-07	3.66469e-06
ENSG00000139211	AMIGO2	22.3	24.58	11.96	12.24	10.26	7.22	-0.953966	1.03963e-27	1.05693e-25	-1.42327	2.33613e-08	6.75732e-07	-0.469302	0.0593623	0.241173
ENSG00000124882	EREG	7.7	7.63	14.25	14.75	6.95	6.55	0.919695	1.14875e-26	1.0775e-24	-0.183398	0.172425	0.47518	-1.10309	2.09428e-32	5.36034e-30
ENSG00000204899	MZT1	11.06	11.32	22.67	23.68	18.08	17.33	1.05036	5.01349e-26	4.41355e-24	0.661947	1.40598e-10	5.79923e-09	-0.388412	6.8496e-05	0.000970503
ENSG00000154721	JAM2	1.64	1.62	6.51	6.72	1.97	3.37	2.02087	1.20591e-25	1.03276e-23	0.711968	0.000104738	0.00133786	-1.3089	2.20706e-09	8.50094e-08
ENSG00000113083	LOX	52.39	53.28	36.24	35.98	18.01	19.59	-0.549096	1.23206e-25	1.04945e-23	-1.49076	6.80606e-163	1.0808e-158	-0.941666	5.14037e-59	3.02121e-56
ENSG00000116824	CD2	0.37	0.16	5.43	5.7	2.99	2.62	4.39232	3.67513e-25	3.04803e-23	3.40394	3.43732e-12	1.70577e-10	-0.988381	6.98979e-05	0.000985965
ENSG00000186918	ZNF395	5.55	4.9	11.77	11.58	8.41	10.09	1.15992	3.72599e-24	2.93571e-22	0.824022	3.4775e-12	1.71499e-10	-0.335897	0.0110709	0.0697439
ENSG00000140848	CPNE2	4.22	4.86	13.05	12.47	4.42	5.59	1.49086	4.04141e-24	3.16838e-22	0.140678	0.348194	0.711856	-1.35019	1.56465e-18	1.70065e-16
ENSG00000186340	THBS2	1.2	1.28	4.02	3.74	1.92	1.95	1.64572	7.761e-24	5.8797e-22	0.641993	0.000952561	0.00898258	-1.00372	2.46102e-11	1.23198e-09
ENSG00000078018	MAP2	2.01	1.88	5.13	5.51	2.19	2.54	1.45166	1.54779e-23	1.14508e-21	0.28207	0.00918874	0.0576913	-1.16959	1.12582e-12	6.97879e-11
ENSG00000170873	MTSS1	2.54	3.07	7.69	9.01	7.2	5.83	1.57378	2.59676e-23	1.89443e-21	1.21576	2.61476e-10	1.0512e-08	-0.358011	0.000124784	0.0016231
ENSG00000261115	TMEM178B	0.36	0.35	1.35	1.61	0.73	0.75	2.05971	7.29283e-23	5.15338e-21	1.05971	1.34816e-05	0.000217855	-1	5.88622e-08	1.72978e-06
ENSG00000135622	SEMA4F	12.56	15.07	7.22	6.33	14.23	13.27	-1.02794	1.16703e-22	8.20988e-21	-0.00680394	0.549706	0.864046	1.02114	7.17318e-20	8.55873e-18
ENSG00000214357	NEURL1B	0.94	1.37	4.15	3.71	2.74	2.78	1.76664	1.91904e-22	1.33217e-20	1.25678	3.21053e-11	1.43614e-09	-0.509861	0.00050151	0.00538892
ENSG00000189060	H1-0	7.58	7.73	16.25	18	11.76	12.32	1.16163	4.51364e-22	3.09243e-20	0.653361	1.56027e-07	3.81185e-06	-0.508269	1.20544e-05	0.000212075
ENSG00000129038	LOXL1	19.74	20.36	32.98	34.17	14.09	14.19	0.743785	1.36282e-21	8.98549e-20	-0.50382	1.6758e-06	3.32646e-05	-1.24761	7.55052e-47	3.07229e-44
ENSG00000127585	FBXL16	1.66	1.59	5.57	5.16	4.62	4.33	1.72314	1.636e-21	1.06972e-19	1.46145	5.2957e-15	3.56338e-13	-0.26169	0.112193	0.369223
ENSG00000197467	COL13A1	7.96	8.36	17.2	19.8	10.42	8.99	1.18088	2.84906e-21	1.81763e-19	0.250159	0.0454028	0.193038	-0.930725	5.1673e-13	3.31983e-11
ENSG00000139970	RTN1	3.23	2.88	8.54	7.74	3.14	3.47	1.41386	3.13789e-21	1.98582e-19	0.113478	0.428264	0.778877	-1.30038	4.95077e-18	5.2029e-16
ENSG00000174705	SH3PXD2B	2.42	2.06	4.62	4.94	3.76	3.63	1.09351	3.29479e-21	2.07677e-19	0.722076	3.14009e-08	8.8256e-07	-0.371436	0.000378477	0.00425427
ENSG00000112972	HMGCS1	9.83	9.39	17.26	21.95	11.45	14.02	1.02861	3.77912e-21	2.36315e-19	0.406191	0.000137295	0.00169669	-0.622423	0.00432581	0.0324262
ENSG00000113721	PDGFRB	3.99	4.7	9.87	8.45	5.99	5	1.07599	8.46672e-21	5.21167e-19	0.338763	0.832814	0.940082	-0.737228	4.04636e-21	5.44167e-19
ENSG00000151067	CACNA1C	1.45	1.11	3.34	3.13	2.5	2.14	1.33762	9.94002e-21	6.09223e-19	0.857981	0.000261369	0.00294993	-0.479641	3.99055e-08	1.21314e-06
ENSG00000074527	NTN4	1.99	1.59	5.84	5.56	2.66	3.17	1.671	1.88336e-20	1.11993e-18	0.703536	0.000562125	0.00572949	-0.967466	9.67043e-09	3.27906e-07
ENSG00000110427	KIAA1549L	1.69	1.87	4.16	3.53	3.56	3.49	1.11111	1.08906e-17	5.39667e-16	0.985746	4.5178e-19	4.42856e-17	-0.12536	0.93005	0.978646
ENSG00000114200	BCHE	2.96	2.78	8.81	7.55	5.85	5.45	1.51105	1.41304e-17	6.95832e-16	0.9772	1.21689e-07	3.03364e-06	-0.53385	0.00173656	0.0152842
ENSG00000127863	TNFRSF19	2.62	2.42	5.81	6.1	3.02	3.02	1.24068	1.42889e-17	7.01446e-16	0.261125	0.0846993	0.297901	-0.979553	1.09923e-11	5.93323e-10
ENSG00000115594	IL1R1	3.54	3.54	7.07	8.19	4.04	3.9	1.10793	1.72317e-17	8.355e-16	0.16539	0.204123	0.529565	-0.942544	5.92632e-13	3.79213e-11
ENSG00000028137	TNFRSF1B	3.76	3.77	7.99	8.07	6.48	6.61	1.09275	3.97157e-17	1.86262e-15	0.797743	2.75688e-09	9.23615e-08	-0.295007	0.0176564	0.0988011
ENSG00000071575	TRIB2	3.77	3.75	8.37	8.09	3.2	3.13	1.13016	8.11769e-17	3.7294e-15	-0.248527	0.154351	0.443959	-1.37869	9.88103e-23	1.56802e-20
ENSG00000161249	DMKN	6.27	5.18	15.97	15.55	12.02	15.56	1.46092	1.45836e-16	6.56594e-15	1.26827	3.37274e-10	1.34233e-08	-0.192645	0.0959017	0.334255
ENSG00000187908	DMBT1	3.54	2.47	6.75	8.75	4.89	5.35	1.36683	1.54806e-16	6.94997e-15	0.768779	5.73914e-05	0.000782968	-0.598053	0.00223999	0.0188275
ENSG00000136010	ALDH1L2	1.99	2.55	4.42	4.87	2.74	3.48	1.03299	1.59402e-16	7.13596e-15	0.454222	0.00125328	0.0112823	-0.578764	9.4646e-07	2.14256e-05
ENSG00000159403	C1R	1.59	1.55	5.94	6.24	3.33	4.53	1.95568	1.92304e-16	8.53612e-15	1.32376	7.4533e-05	0.000988791	-0.631913	0.000411416	0.00457517
ENSG00000146386	ABRACL	13.1	13.78	3.62	2.77	14.72	13.1	-2.07265	4.99183e-16	2.14336e-14	0.0495893	0.643331	0.900096	2.12223	1.52885e-17	1.52587e-15
ENSG00000116761	CTH	6.9	6.11	13.04	14.02	9.21	11.41	1.05654	1.24035e-15	5.24007e-14	0.664423	1.41393e-06	2.835e-05	-0.392118	0.00628343	0.0440034
ENSG00000103034	NDRG4	2.57	1.94	6.52	6.33	5.08	5.42	1.51057	2.41922e-15	9.80001e-14	1.21919	5.93511e-10	2.26018e-08	-0.291379	0.0742285	0.280928
ENSG00000163412	EIF4E3	3.97	4.27	8.48	8.89	6.66	6.37	1.07588	3.15737e-15	1.26279e-13	0.661121	2.10235e-07	4.93587e-06	-0.414761	0.00718212	0.0489155
ENSG00000120885	CLU	151.63	155.28	203.31	208.1	95.83	87.54	0.422761	5.6171e-15	2.20185e-13	-0.743058	1.74383e-35	5.42981e-33	-1.16582	5.16354e-88	1.02425e-84
ENSG00000185585	OLFML2A	1.03	1.1	2.64	2.9	1.16	1.53	1.37903	1.0164e-14	3.90643e-13	0.336753	0.296807	0.653716	-1.04228	2.69631e-09	1.02363e-07
ENSG00000170379	TCAF2	0.89	0.82	2.29	2.92	1.99	2.14	1.60729	1.94046e-14	7.29779e-13	1.27215	3.23104e-08	9.06518e-07	-0.335142	0.0229224	0.12105
ENSG00000136842	TMOD1	1.95	1.87	5.26	4.79	3.46	3.4	1.39555	2.27249e-14	8.48576e-13	0.844636	1.62823e-05	0.000257533	-0.550915	0.00108915	0.0104181
ENSG00000138193	PLCE1	1.19	1.19	2.9	3.67	1.57	1.58	1.46493	3.89586e-14	1.43103e-12	0.40439	0.0582307	0.228435	-1.06054	1.36219e-08	4.44784e-07
ENSG00000182621	PLCB1	1.17	1.55	3.32	3.92	1.62	1.81	1.41238	4.15225e-14	1.52166e-12	0.334602	0.421879	0.775061	-1.07778	5.47001e-12	3.1337e-10
ENSG00000103569	AQP9	0.8	0.71	2.99	3.1	2.4	3.18	2.01189	1.00894e-13	3.51746e-12	1.88572	2.81908e-11	1.26819e-09	-0.126177	0.671424	0.917779
ENSG00000115902	SLC1A4	2.9	2.57	5.23	5.37	2.18	2.73	0.954452	2.81664e-13	9.5246e-12	-0.155818	0.675989	0.918595	-1.11027	4.64571e-14	3.47749e-12
ENSG00000170323	FABP4	0.29	0.46	4.74	4.88	1.42	2.19	3.68107	3.69708e-13	1.22908e-11	2.26704	0.000639365	0.00639365	-1.41404	0.000128703	0.00166862
ENSG00000138061	CYP1B1	9.97	8.58	14.21	15.48	3.72	4.35	0.678558	4.04721e-13	1.33983e-11	-1.20078	2.75907e-19	2.77304e-17	-1.87934	2.98308e-59	1.89354e-56
ENSG00000138395	CDK15	0.72	0.92	2.72	2.96	0.88	1.31	1.7922	4.66954e-13	1.52978e-11	0.417235	0.228798	0.565641	-1.37496	9.84439e-09	3.33093e-07
ENSG00000073910	FRY	0.1	0.13	0.71	0.57	0.26	0.2	2.47644	5.10787e-13	1.66645e-11	1	0.01888	0.101804	-1.47644	1.19797e-06	2.65881e-05
ENSG00000091622	PITPNM3	3.16	2.6	1.41	1.22	1.52	1.44	-1.13101	6.82627e-13	2.1908e-11	-0.960472	4.14068e-08	1.124e-06	0.170534	0.187882	0.514228
ENSG00000196517	SLC6A9	1.98	2.1	5.35	5.12	2.81	2.99	1.35962	1.05925e-12	3.32503e-11	0.507484	0.0153673	0.0870302	-0.852137	3.14354e-06	6.42019e-05
ENSG00000164220	F2RL2	0.6	0.54	2.11	2.68	1.13	0.85	2.07099	1.2946e-12	4.02373e-11	0.796467	0.0320751	0.15083	-1.27453	1.3088e-06	2.88865e-05
ENSG00000144339	TMEFF2	1.67	1.43	4.08	5.08	2.45	2.48	1.56308	1.51466e-12	4.67085e-11	0.669319	0.00597001	0.0408813	-0.89376	1.21837e-05	0.000214111
ENSG00000104368	PLAT	3.15	3.31	7.03	7.19	3.73	3.95	1.13832	1.96078e-12	5.96485e-11	0.249572	0.102503	0.339161	-0.888743	9.76612e-08	2.71438e-06
ENSG00000134874	DZIP1	1.68	1.66	3.58	3.51	2.09	2.29	1.08594	2.02607e-12	6.13978e-11	0.391083	0.00671121	0.0448167	-0.694855	2.24697e-05	0.00036874
ENSG00000164181	ELOVL7	4.46	4.11	8.63	8.73	5.95	5.52	1.0184	2.28115e-12	6.87312e-11	0.420498	0.000416362	0.00439909	-0.597902	0.000645027	0.00665968
ENSG00000185630	PBX1	0.78	0.86	2.06	2.58	1.77	1.51	1.50043	3.03354e-12	9.01935e-11	1	0.00271531	0.0215165	-0.500429	0.000100522	0.00135071
ENSG00000129353	SLC44A2	5.55	6	9.59	13	15.39	18.14	0.967791	3.25582e-12	9.60771e-11	1.53756	7.05098e-34	1.83557e-31	0.569768	8.0691e-08	2.29478e-06
ENSG00000047936	ROS1	1.8	2	0.66	0.33	1.29	1.58	-1.9405	4.27992e-12	1.25689e-10	-0.404949	0.414454	0.772399	1.53555	8.41324e-09	2.86501e-07
ENSG00000110492	MDK	6.11	6.53	16.45	15.06	18.61	18.53	1.31781	4.35031e-12	1.2742e-10	1.55498	9.51751e-17	7.51931e-15	0.237164	0.18397	0.50805
ENSG00000157514	TSC22D3	6.44	6.01	12.33	13.03	6.91	8	1.02641	5.05542e-12	1.4671e-10	0.260135	0.227565	0.563852	-0.766274	1.26388e-08	4.18717e-07
ENSG00000244694	PTCHD4	1.23	1.05	0.42	0.42	0.52	0.76	-1.44057	9.75397e-12	2.73007e-10	-0.83289	9.67072e-07	1.98926e-05	0.607683	0.0986656	0.340375
ENSG00000165526	RPUSD4	3.39	3.95	9.3	7.71	6.53	7.08	1.21253	1.05645e-11	2.94646e-10	0.890815	4.70665e-06	8.45493e-05	-0.321716	0.0245003	0.126974
ENSG00000137266	SLC22A23	2.33	2.19	4.15	4.82	1.41	1.31	0.988785	1.26157e-11	3.48768e-10	-0.732716	0.00290804	0.0227598	-1.7215	6.71286e-22	1.00497e-19
ENSG00000099204	ABLIM1	3.86	4.25	7.65	10.68	4.1	5.13	1.17643	1.42655e-11	3.9163e-10	0.186629	0.779955	0.926029	-0.989804	4.15727e-10	1.77821e-08
ENSG00000159164	SV2A	3.24	3.28	5.98	6.16	2.88	2.98	0.896825	1.53415e-11	4.18255e-10	-0.153971	0.479909	0.816609	-1.0508	9.13164e-14	6.4692e-12
ENSG00000182568	SATB1	3.19	3.64	7.32	6.52	3.08	3.63	1.01889	1.78804e-11	4.84121e-10	-0.0255728	0.336014	0.698508	-1.04446	1.0486e-07	2.88894e-06
ENSG00000154188	ANGPT1	2.06	2.15	4.44	4.62	2.1	1.73	1.10569	1.81749e-11	4.90265e-10	-0.136476	0.941604	0.990145	-1.24217	1.49935e-11	7.75023e-10
ENSG00000154096	THY1	0.01	0.03	2.91	2.25	1.04	1.35	7.01123	4.65934e-11	1.2237e-09	5.90087	9.911e-07	2.0308e-05	-1.11036	0.00856922	0.0565661
ENSG00000284526	--	2.56	2.45	1.07	0.96	2.28	2.1	-1.30333	6.07684e-11	1.57498e-09	-0.19388	0.347436	0.711007	1.10945	3.14372e-08	9.67568e-07
ENSG00000119950	MXI1	4.26	3.72	8.34	9.49	6.97	8.05	1.15985	8.26471e-11	2.10396e-09	0.912424	1.36702e-05	0.000220612	-0.247422	0.0407186	0.184671
ENSG00000140044	JDP2	3.26	3.93	9.45	8.66	6.3	6.8	1.33272	1.04177e-10	2.61405e-09	0.865503	0.000139361	0.00171687	-0.46722	0.00673594	0.0465155
ENSG00000113361	CDH6	0.17	0.28	1.05	1.26	0.13	0.18	2.3599	1.06939e-10	2.67908e-09	-0.537657	0.999378	0.999692	-2.89755	5.4412e-11	2.56221e-09
ENSG00000138650	PCDH10	1.51	1.79	3.54	3.13	2.67	2.51	1.01522	1.11289e-10	2.77923e-09	0.650486	2.10887e-05	0.000323165	-0.364735	0.0245374	0.127042
ENSG00000198121	LPAR1	3.68	3.17	6.93	7.1	2.86	3.52	1.03434	1.55496e-10	3.79305e-09	-0.102548	0.524263	0.847366	-1.13689	1.48231e-11	7.71238e-10
ENSG00000155760	FZD7	1.44	1.41	3.19	3.28	1.76	1.76	1.1828	1.60131e-10	3.89662e-09	0.304614	0.123965	0.384035	-0.87819	1.41583e-06	3.11621e-05
ENSG00000115828	QPCT	4.25	4.57	9.87	9.59	5.12	5.36	1.14166	1.72196e-10	4.15539e-09	0.248788	0.183782	0.493913	-0.892873	4.42738e-07	1.07593e-05
ENSG00000173114	LRRN3	0.94	0.98	2.83	2.79	1.23	1.4	1.54946	1.79865e-10	4.31401e-09	0.453956	0.244925	0.58788	-1.09551	2.1788e-07	5.64035e-06
ENSG00000154359	LONRF1	3.49	3.75	7.99	8.37	9.46	9.75	1.17611	2.05525e-10	4.90707e-09	1.4078	6.30808e-20	6.63393e-18	0.231685	0.00394894	0.0300988
ENSG00000171094	ALK	0.39	0.38	1.24	1.32	0.5	0.41	1.73321	2.20415e-10	5.23876e-09	0.241008	0.420083	0.775061	-1.49221	5.11108e-08	1.52745e-06
ENSG00000184564	SLITRK6	0.25	0.14	1.27	1.12	0.21	0.23	2.61546	2.2917e-10	5.42231e-09	0.174029	0.78675	0.926029	-2.44144	2.62347e-10	1.15206e-08
ENSG00000135378	PRRG4	0.83	0.81	2.06	2.14	1.41	1.38	1.35669	2.35864e-10	5.57233e-09	0.766569	0.000995467	0.00928791	-0.590124	0.00295379	0.0236139
ENSG00000141469	SLC14A1	0.82	1.29	3.84	3.94	1.12	0.7	1.88253	2.38905e-10	5.63574e-09	-0.213305	0.725518	0.926029	-2.09583	1.11728e-10	5.09484e-09
ENSG00000001561	ENPP4	9.98	7.85	4.9	5.19	3.31	2.64	-0.821381	2.80317e-10	6.53437e-09	-1.58335	1.00737e-25	1.63236e-23	-0.761965	1.13686e-06	2.54454e-05
ENSG00000172137	CALB2	3.16	2.97	7.69	7.81	2.71	2.23	1.33831	3.37036e-10	7.73072e-09	-0.311376	0.545194	0.86086	-1.64969	2.61733e-12	1.54979e-10
ENSG00000104313	EYA1	1.68	1.79	3.61	5.32	2.12	3.23	1.36372	3.49839e-10	7.9895e-09	0.624603	0.00440664	0.0321292	-0.739121	0.00219512	0.0184896
ENSG00000243147	MRPL33	15.26	16.97	34.16	34.12	37.46	38.65	1.08306	4.96255e-10	1.11396e-08	1.23968	5.05741e-13	2.75985e-11	0.156623	0.299756	0.661313
ENSG00000149571	KIRREL3	0.22	0.47	1.73	1.88	0.53	0.35	2.38733	7.10949e-10	1.56687e-08	0.350907	0.449684	0.796676	-2.03642	1.34022e-08	4.39421e-07
ENSG00000120658	ENOX1	1.78	1.7	3.86	4.18	2.93	2.99	1.20811	7.55045e-10	1.6571e-08	0.76651	0.000237232	0.00271025	-0.441598	0.0161166	0.0920587
ENSG00000145861	C1QTNF2	1.36	1.74	4.05	4.6	2.41	2.56	1.48043	7.99315e-10	1.74454e-08	0.680978	0.0112859	0.0679891	-0.799454	0.000262454	0.00311509
ENSG00000106484	MEST	3.56	5.2	1.21	1.68	1.56	1.33	-1.59986	8.71188e-10	1.89616e-08	-1.59986	6.5523e-09	2.07686e-07	0	0.79509	0.922034
ENSG00000074047	GLI2	0.42	0.58	1.43	1.36	0.97	0.85	1.48027	1.02102e-09	2.20099e-08	0.863938	0.076695	0.27923	-0.616327	3.56415e-05	0.000552879
ENSG00000100234	TIMP3	0.78	1.01	2.29	2.45	0.71	0.68	1.40493	1.17e-09	2.50501e-08	-0.364875	0.328146	0.688915	-1.7698	1.52909e-13	1.05044e-11
ENSG00000167680	SEMA6B	0.69	0.56	1.95	2.21	1.34	1.26	1.73466	1.38773e-09	2.94716e-08	1.05658	0.00522116	0.0366381	-0.678072	0.0014779	0.0134632
ENSG00000186409	CCDC30	1.77	2.12	0.49	0.7	1.09	1.12	-1.70881	1.41348e-09	2.9978e-08	-0.815724	0.00732314	0.0479224	0.893085	0.00109977	0.010493
ENSG00000115232	ITGA4	0.69	0.85	2.13	2.94	1.48	1.47	1.71906	1.51561e-09	3.21009e-08	0.937785	0.00314955	0.0243145	-0.781271	0.00107742	0.0103371
ENSG00000139629	GALNT6	4.08	4.33	1.33	1.54	2.88	2.14	-1.55106	3.00859e-09	6.07034e-08	-0.744418	0.000695066	0.00684718	0.806637	0.0126542	0.0766111
ENSG00000139220	PPFIA2	0.61	0.45	1.91	1.7	1.68	1.1	1.76793	3.20094e-09	6.41736e-08	1.39102	0.00397511	0.0294014	-0.376914	0.00340587	0.0266639
ENSG00000154639	CXADR	1.67	1.8	3.91	5.1	1.92	1.92	1.37659	3.502e-09	6.95896e-08	0.146171	0.400114	0.760705	-1.23042	3.98919e-07	9.86052e-06
ENSG00000151136	BTBD11	2.03	2.08	3.72	4.66	2.26	2.27	1.02781	5.65782e-09	1.09394e-07	0.140373	0.385853	0.747174	-0.887439	7.14579e-07	1.66027e-05
ENSG00000198756	COLGALT2	1.1	1.11	2.46	2.58	1.46	1.83	1.18938	5.70493e-09	1.10035e-07	0.574041	0.00899488	0.0567271	-0.615336	0.00345435	0.0269504
ENSG00000111728	ST8SIA1	0.35	0.34	2.32	2.11	0.71	0.4	2.68264	6.18076e-09	1.18199e-07	0.685891	0.695616	0.926029	-1.99675	7.38667e-08	2.12353e-06
ENSG00000183775	KCTD16	0.1	0.12	0.37	0.46	0.19	0.14	1.91561	1.02014e-08	1.88899e-07	0.584963	0.132679	0.400257	-1.33065	4.4132e-05	0.000663821
ENSG00000144481	TRPM8	3.65	3.25	7.21	7	3.1	4.2	1.04224	1.02925e-08	1.90362e-07	0.0813001	0.829157	0.93913	-0.960938	4.06267e-07	1.00265e-05
ENSG00000013583	HEBP1	24.63	23.95	13.69	14.9	31.3	33.06	-0.764852	1.19435e-08	2.1961e-07	0.405802	5.34987e-05	0.000737465	1.17065	2.6501e-22	4.08296e-20
ENSG00000127561	SYNGR3	0.58	0.8	2.62	2.82	0.95	0.95	1.97894	1.36155e-08	2.47751e-07	0.461331	0.289227	0.643809	-1.51761	2.78255e-06	5.77619e-05
ENSG00000153094	BCL2L11	1.2	1.44	5.03	2.76	2.09	1.78	1.56109	1.65439e-08	2.96924e-07	0.551796	0.0121214	0.0720116	-1.00929	0.00243808	0.0202142
ENSG00000128965	CHAC1	4.6	3.93	9	10.27	5.63	8.04	1.17574	1.71509e-08	3.06074e-07	0.680396	0.00486243	0.0345375	-0.495343	0.0160209	0.0917818
ENSG00000272398	CD24	2.02	2.65	4.73	5.67	5.27	5.08	1.15509	1.89777e-08	3.3791e-07	1.14814	8.58478e-08	2.2095e-06	-0.00695276	0.797844	0.92315
ENSG00000162493	PDPN	5.42	5.96	13.37	10.45	5.01	4.59	1.06567	2.83886e-08	4.91591e-07	-0.245394	0.248191	0.592448	-1.31107	6.86892e-12	3.86535e-10
ENSG00000170915	PAQR8	0.8	0.76	1.87	2.03	1.35	1.36	1.32193	3.7536e-08	6.37384e-07	0.796747	0.00227934	0.0187059	-0.525181	0.0161011	0.0920088
ENSG00000108984	MAP2K6	0.45	0.52	1.37	1.85	0.79	0.71	1.731	4.06561e-08	6.88141e-07	0.628906	0.169814	0.470702	-1.1021	3.43407e-05	0.000535843
ENSG00000128482	RNF112	5.49	5.12	9.27	8.49	4.24	4.17	0.743207	4.07282e-08	6.88621e-07	-0.335247	0.0573006	0.22607	-1.07845	1.05408e-13	7.33652e-12
ENSG00000162745	OLFML2B	0.73	0.49	2.1	1.78	0.35	0.75	1.66918	5.64103e-08	9.37672e-07	-0.149378	0.947674	0.992558	-1.81855	7.6732e-07	1.76473e-05
ENSG00000166482	MFAP4	2.93	3.02	6.3	6.55	2.74	2.93	1.11081	5.9262e-08	9.83001e-07	-0.0695409	0.882121	0.963346	-1.18035	2.32207e-08	7.38457e-07
ENSG00000144821	MYH15	0.61	0.52	1.49	1.36	0.77	0.85	1.33464	7.24582e-08	1.18321e-06	0.519671	0.0627724	0.241889	-0.814968	0.000526415	0.0056065
ENSG00000197587	DMBX1	0.3	0.36	1.27	1.17	1.92	1.91	1.88634	8.0393e-08	1.30871e-06	2.53681	6.11775e-14	3.66604e-12	0.650463	0.0398795	0.181765
ENSG00000135472	FAIM2	0.87	0.66	2.56	3.56	1.13	1.47	2	8.08525e-08	1.31348e-06	0.76498	0.345751	0.709521	-1.23502	8.05845e-06	0.00014887
ENSG00000079308	TNS1	1.26	1.48	0.18	0.24	0.33	0.27	-2.70571	8.17917e-08	1.32581e-06	-2.19114	6.22838e-07	1.32405e-05	0.514573	0.766839	0.917779
ENSG00000103723	AP3B2	2	1.52	0.46	0.32	1.03	0.8	-2.17403	8.55055e-08	1.38053e-06	-0.943732	0.00223082	0.0183688	1.2303	0.0238195	0.124135
ENSG00000198963	RORB	0.05	0.06	0.58	0.52	0.1	0.17	3.32193	1.40188e-07	2.20688e-06	1.29546	0.0332491	0.154701	-2.02647	0.00400922	0.0305143
ENSG00000139329	LUM	0.75	0.62	2.11	2.27	0.59	0.78	1.67675	1.54279e-07	2.41183e-06	0	0.941825	0.990145	-1.67675	2.56648e-07	6.57956e-06
ENSG00000122694	GLIPR2	2.61	2.42	5.33	6.08	3.42	3.36	1.18167	1.5513e-07	2.42112e-06	0.430727	0.0896265	0.309138	-0.750942	0.000421037	0.00465606
ENSG00000156510	HKDC1	6.64	5.5	3.35	3.51	7.74	7.49	-0.823488	2.38903e-07	3.63032e-06	0.327148	0.00549905	0.0382166	1.15064	1.72668e-17	1.70191e-15
ENSG00000079435	LIPE	3.14	2.84	6.05	6.85	5.39	6.44	1.10915	3.21766e-07	4.76988e-06	0.984233	6.92808e-07	1.45719e-05	-0.124921	0.919843	0.974107
ENSG00000171604	CXXC5	7.85	7.38	12.09	12.95	4.41	4.57	0.717319	3.27957e-07	4.84798e-06	-0.762129	1.9386e-06	3.80532e-05	-1.47945	1.91779e-24	3.27241e-22
ENSG00000120156	TEK	1.1	1.05	2.24	2.46	2.12	1.86	1.12832	3.71429e-07	5.4497e-06	0.888432	7.48908e-05	0.000991881	-0.239892	0.288088	0.650707
ENSG00000185008	ROBO2	0.81	0.82	1.88	2.16	1.74	2.08	1.30948	4.10026e-07	5.94406e-06	1.2287	0.000325104	0.00355065	-0.0807827	0.219328	0.561827
ENSG00000288622	PDCD6-AHRR	0.25	0.35	0	0	0.27	0.19	-8.22882	4.62686e-07	6.67064e-06	-0.383329	0.465944	0.805223	7.84549	2.4709e-06	5.19347e-05
ENSG00000000971	CFH	1.26	1.77	3.49	2.77	1.29	1.87	1.04684	4.68786e-07	6.74623e-06	0.0606068	0.392635	0.754482	-0.986238	3.11154e-05	0.000491803
ENSG00000139200	PIANP	0.25	0.6	2.01	1.57	1.06	0.66	2.07442	6.55375e-07	9.23739e-06	1.01687	0.0334796	0.155364	-1.05755	0.00424177	0.0319489
ENSG00000100055	CYTH4	0.91	1.41	2.52	3.01	1.09	1.64	1.25315	6.92914e-07	9.74036e-06	0.234776	0.492104	0.825633	-1.01838	1.57904e-05	0.000268573
ENSG00000167767	KRT80	10.04	10.91	7.44	6.72	4.09	5.28	-0.565129	7.08715e-07	9.95359e-06	-1.16083	2.49293e-17	2.12596e-15	-0.5957	8.01675e-05	0.00111204
ENSG00000163071	SPATA18	1.67	0.94	0.59	0.21	0.21	0.41	-1.70598	7.56784e-07	1.05722e-05	-2.07371	7.2971e-05	0.000973764	-0.367732	0.483758	0.831875
ENSG00000165606	DRGX	2.84	2.51	1.17	1.01	2.46	2.58	-1.29521	8.24623e-07	1.14387e-05	-0.0861152	0.828881	0.938913	1.2091	2.1434e-06	4.54121e-05
ENSG00000198848	CES1	1.61	1.94	0.51	0.14	0.49	0.67	-2.44931	8.38743e-07	1.16244e-05	-1.61369	0.00134664	0.0120071	0.835613	0.0908683	0.322448
ENSG00000101665	SMAD7	5.83	7.84	3.76	3.19	2.62	2.79	-0.975928	8.63072e-07	1.19301e-05	-1.33731	9.65881e-09	2.97829e-07	-0.361384	0.414856	0.776287
ENSG00000187134	AKR1C1	6.51	7.02	11.08	12.67	3.38	4.61	0.811766	9.5862e-07	1.3147e-05	-0.759894	0.00991919	0.0612191	-1.57166	1.55299e-13	1.06226e-11
ENSG00000162645	GBP2	2.66	2.26	4.56	4.09	1.96	1.75	0.814042	1.17348e-06	1.59e-05	-0.407239	0.0847853	0.298006	-1.22128	1.88185e-11	9.60229e-10
ENSG00000149212	SESN3	0.46	0.26	0.69	1.01	0.42	0.51	1.23947	1.25361e-06	1.68887e-05	0.369234	0.0329417	0.153897	-0.870232	0.00758602	0.0510528
ENSG00000162981	LRATD1	0.22	0.28	0.88	0.99	0.33	0.45	1.90304	1.27186e-06	1.70656e-05	0.641546	0.22007	0.554891	-1.26149	0.000291366	0.00339727
ENSG00000121900	TMEM54	6.14	7.23	13.14	12.39	18.43	18.56	0.933194	1.40833e-06	1.87595e-05	1.46814	2.50349e-17	2.12596e-15	0.534942	0.000251295	0.0029967
ENSG00000092068	SLC7A8	0.54	0.43	1.06	1.7	0.54	1.16	1.50861	1.47308e-06	1.95723e-05	0.809478	0.0241832	0.122766	-0.699134	0.0213265	0.114412
ENSG00000091137	SLC26A4	1.17	1.16	2.53	2.92	1.91	1.88	1.22593	1.49927e-06	1.98867e-05	0.701868	0.00599933	0.0410467	-0.524058	0.0398426	0.181685
ENSG00000080493	SLC4A4	0.78	0.9	1.5	2	1.72	1.3	1.05889	1.52164e-06	2.01157e-05	0.846087	0.000165138	0.00198515	-0.212806	0.287824	0.650361
ENSG00000262526	CTDNEP1	1.39	2.41	0	0	0	0	-10.8918	1.64546e-06	2.15717e-05	-10.8918	1.6616e-06	3.3024e-05	0	1	1
ENSG00000167244	IGF2	0.03	0.12	0.87	0.85	0.28	0.34	3.51937	1.66596e-06	2.18223e-05	2.04731	0.0570242	0.225316	-1.47207	0.00264563	0.0216187
ENSG00000019582	CD74	2.65	2.07	5.53	5.69	3.09	2.85	1.24921	1.72253e-06	2.25072e-05	0.331676	0.235208	0.574849	-0.917538	0.000346129	0.00392618
ENSG00000089127	OAS1	0.69	0.58	2.31	2.34	0.51	0.49	1.8724	1.77501e-06	2.30971e-05	-0.344828	0.565855	0.86998	-2.21723	6.05801e-08	1.7737e-06
ENSG00000146411	SLC2A12	0.34	0.29	0.87	1.02	0.35	0.2	1.58496	1.87163e-06	2.43342e-05	-0.19592	0.768003	0.926029	-1.78088	1.0283e-06	2.31463e-05
ENSG00000150054	MPP7	0.35	0.44	0.89	1.02	0.5	0.7	1.27365	2.09226e-06	2.6916e-05	0.60311	0.0194829	0.104382	-0.670538	0.0330489	0.157825
ENSG00000122641	INHBA	0.06	0.06	0.49	0.41	0.23	0.26	2.90689	2.0924e-06	2.6916e-05	2.02975	0.215273	0.547495	-0.877143	0.000447566	0.00488475
ENSG00000171466	ZNF562	2.26	2.12	1.52	0.63	1.88	1.15	-1.02659	2.71814e-06	3.44036e-05	-0.531613	0.000118458	0.00148822	0.494981	0.365472	0.733207
ENSG00000243708	PLA2G4B	0.39	0.6	0	0.01	0	0.55	-6.62936	2.74153e-06	3.46718e-05	-0.847997	0.758859	0.926029	5.78136	0.161301	0.467352
ENSG00000185483	ROR1	0.51	0.57	1.17	1.71	0.75	0.52	1.41504	3.00831e-06	3.7803e-05	0.233797	0.608399	0.887803	-1.18124	5.90646e-05	0.000857545
ENSG00000117643	MAN1C1	0.92	0.91	2.26	2.19	1.33	1.46	1.28196	3.19087e-06	3.98429e-05	0.608421	0.0246643	0.12434	-0.67354	0.0180647	0.100389
ENSG00000125355	TMEM255A	0.05	0.04	0.5	0.59	0.16	0.11	3.59826	3.51735e-06	4.35058e-05	1.58496	0.210136	0.539262	-2.0133	0.000505873	0.00541314
ENSG00000186469	GNG2	4.61	3.76	7.94	6.88	3.65	3.25	0.824246	3.76758e-06	4.6274e-05	-0.278631	0.362018	0.725772	-1.10288	4.02395e-09	1.48158e-07
ENSG00000145569	OTULINL	0.99	0.83	1.69	1.75	2.06	1.94	0.91847	4.02641e-06	4.91466e-05	1.13606	2.30961e-09	7.87052e-08	0.217591	0.155056	0.456677
ENSG00000143061	IGSF3	0.18	0.17	0.66	0.5	0.25	0.24	1.7287	4.91141e-06	5.881e-05	0.485427	0.144302	0.424512	-1.24327	0.00213985	0.018072
ENSG00000262576	PCDHGA4	0.91	0.97	0.2	0.18	0.23	0.23	-2.30666	5.72923e-06	6.77278e-05	-2.03103	3.67733e-05	0.000528471	0.275634	0.806121	0.928461
ENSG00000153993	SEMA3D	0.04	0.11	0.29	0.39	0.07	0.19	2.18057	7.6151e-06	8.83644e-05	0.793549	0.156908	0.44855	-1.38702	0.00353237	0.0273975
ENSG00000109107	ALDOC	1.27	1.11	2.96	3.53	1.97	1.91	1.44726	7.87051e-06	9.0993e-05	0.705095	0.0809337	0.289131	-0.742162	0.00707156	0.0483804
ENSG00000173376	NDNF	0.5	0.31	1.15	1.23	0.79	0.73	1.55497	9.07636e-06	0.000103492	0.908078	0.00589642	0.0404822	-0.64689	0.105455	0.355028
ENSG00000117318	ID3	40.04	45.46	31.32	28.46	24.08	16.19	-0.516262	9.41209e-06	0.000106856	-1.08622	0.000315607	0.0034684	-0.569957	0.0536143	0.224191
ENSG00000182179	UBA7	1.67	1.37	2.74	3.38	2.23	2.65	1.00946	1.07161e-05	0.000120188	0.68281	0.00335218	0.0255068	-0.326651	0.143687	0.43598
ENSG00000172159	FRMD3	1.57	1.68	0.72	0.85	0.79	0.69	-1.04968	1.08379e-05	0.000121468	-1.13484	1.40876e-07	3.46839e-06	-0.0851674	0.42417	0.784334
ENSG00000159388	BTG2	1.55	1.75	0.46	0.6	0.65	0.91	-1.6384	1.09875e-05	0.00012297	-1.08092	0.00339553	0.0257503	0.557482	0.181044	0.502534
ENSG00000128564	VGF	2.04	2.06	0.82	0.67	1.62	1.55	-1.46031	1.12477e-05	0.000125614	-0.371141	0.223032	0.558989	1.08917	0.00170833	0.015086
ENSG00000137809	ITGA11	0.94	0.93	1.57	1.53	0.56	0.78	0.72923	1.18541e-05	0.00013164	-0.480805	0.0526857	0.213267	-1.21004	2.04177e-09	7.92196e-08
ENSG00000170689	HOXB9	0.12	0.14	0.87	0.78	0.3	0.36	2.66588	1.29099e-05	0.000142163	1.34395	0.0892222	0.308078	-1.32193	0.00876319	0.0575592
ENSG00000022267	FHL1	1.64	2.23	4.64	3.51	3.67	3.63	1.07447	1.38071e-05	0.000151197	0.915563	0.00010601	0.00134891	-0.158904	0.692559	0.917779
ENSG00000069011	PITX1	2.47	2.04	5.5	4.27	4.28	4.28	1.11523	1.93809e-05	0.000205798	0.924483	0.000357109	0.00385379	-0.190748	0.478595	0.827792
ENSG00000164038	SLC9B2	4.56	5.89	2.77	2.32	3.61	2.43	-1.03777	1.95329e-05	0.000207133	-0.790882	0.0140102	0.0808145	0.246883	0.0884326	0.316995
ENSG00000148344	PTGES	5.67	7.25	3.72	2.65	4.24	4.03	-1.02024	1.99379e-05	0.00021086	-0.643647	0.00385478	0.0286448	0.376594	0.115138	0.376667
ENSG00000197142	ACSL5	1.38	1.38	0.53	0.44	0.48	0.36	-1.50861	2.20624e-05	0.000230544	-1.71621	5.28885e-06	9.41558e-05	-0.207595	0.709517	0.917779
ENSG00000185519	FAM131C	1.53	1.75	3.77	3.71	2.45	2.5	1.18934	2.47463e-05	0.000255706	0.593733	0.050491	0.207659	-0.59561	0.0251518	0.129379
ENSG00000064309	CDON	0.42	0.4	1.15	0.99	0.49	0.62	1.38391	2.75584e-05	0.000281807	0.436864	0.40661	0.765951	-0.947051	0.000768596	0.00777364
ENSG00000164867	NOS3	0.07	0.17	0.59	0.61	0.59	0.49	2.32193	2.83411e-05	0.000288687	2.16993	0.000213501	0.00246934	-0.152003	0.638335	0.906626
ENSG00000100092	SH3BP1	0.47	0.25	1.34	1.44	0.56	0.61	1.94902	2.87949e-05	0.000292554	0.70044	0.0890548	0.307633	-1.24858	0.0134458	0.0802953
ENSG00000172578	KLHL6	0.4	0.43	0.9	1.01	0.96	0.82	1.20239	2.92887e-05	0.000296233	1.10069	0.000241649	0.00275674	-0.101695	0.644657	0.908128
ENSG00000170345	FOS	4.82	2.3	15.16	12.31	3.73	6.08	1.94791	2.95723e-05	0.000298718	0.462376	0.341842	0.705086	-1.48553	3.82649e-13	2.53011e-11
ENSG00000173868	PHOSPHO1	0.42	0.52	1.5	1.56	0.55	0.44	1.7028	2.98532e-05	0.00030117	0.0747678	0.491843	0.825608	-1.62803	0.000615492	0.00640167
ENSG00000138100	TRIM54	0.9	0.9	0.06	0.16	0.88	0.97	-3.03242	2.99644e-05	0.000302098	0.0395284	0.866036	0.955377	3.07195	1.42826e-05	0.000245825
ENSG00000114923	SLC4A3	1.55	1.44	2.96	2.67	2.85	3.38	0.912989	2.99916e-05	0.000302179	1.05909	2.45733e-06	4.72999e-05	0.146097	0.624728	0.899286
ENSG00000110076	NRXN2	0.71	0.82	1.36	1.71	0.72	1.22	1.00471	3.01268e-05	0.000303347	0.342525	0.154097	0.443588	-0.662182	0.00681564	0.0469841
ENSG00000078549	ADCYAP1R1	0.25	0.4	0.06	0.07	0.5	0.56	-2.32193	3.1747e-05	0.00031844	0.705553	0.0823425	0.292005	3.02748	0.0179429	0.0999776
ENSG00000103888	CEMIP	2.09	2.11	3.08	2.99	1.44	1.49	0.531307	3.18817e-05	0.000319588	-0.519489	0.0174801	0.0961165	-1.0508	1.24734e-11	6.62011e-10
ENSG00000104237	RP1	0.57	0.55	1.21	1.45	0.86	1.2	1.24793	3.72181e-05	0.000365866	0.879146	0.00550435	0.0382367	-0.368782	0.24402	0.596671
ENSG00000115556	PLCD4	0.6	0.32	1.15	1.39	0.55	0.81	1.46512	3.97121e-05	0.000388927	0.563901	0.162248	0.45837	-0.901222	0.00665958	0.0461086
ENSG00000172061	LRRC15	2.66	3.01	4.49	4.25	7.8	8.02	0.624285	3.99205e-05	0.000390725	1.48033	4.97018e-34	1.33774e-31	0.856044	5.04472e-16	4.44748e-14
ENSG00000172318	B3GALT1	0.46	0.39	0.97	0.99	0.56	0.66	1.20532	5.05181e-05	0.000483313	0.521346	0.114627	0.365885	-0.683973	0.0155751	0.0901662
ENSG00000197903	H2BC12	13.95	14.87	7.57	5.37	9.76	7.83	-1.15523	5.07941e-05	0.000484805	-0.712315	0.00911929	0.0574432	0.442918	0.15331	0.453302
ENSG00000174600	CMKLR1	0.12	0.1	0.34	0.35	0.01	0.02	1.64909	5.29869e-05	0.000502993	-2.87447	0.248189	0.592448	-4.52356	6.5128e-07	1.51988e-05
ENSG00000169744	LDB2	0.77	0.51	1.64	1.77	0.85	0.85	1.41363	5.55447e-05	0.000523176	0.409391	0.354353	0.716383	-1.00424	0.00197229	0.0169454
ENSG00000164054	SHISA5	88.2	89.67	104.53	98.94	46.15	47.76	0.193993	5.60297e-05	0.000526761	-0.921473	1.60257e-51	9.788e-49	-1.11547	2.09096e-73	2.55242e-70
ENSG00000150593	PDCD4	4.67	6.98	11.24	9.64	5.01	5	0.841792	5.82539e-05	0.000545433	-0.218888	0.495002	0.828072	-1.06068	2.64861e-07	6.77916e-06
ENSG00000042062	RIPOR3	0.27	0.34	0.93	0.85	0.41	0.43	1.545	6.74315e-05	0.000626156	0.46158	0.309999	0.668688	-1.08342	0.00295632	0.0236184
ENSG00000076706	MCAM	0.51	0.49	1.43	1.21	2.13	2.19	1.40054	6.97752e-05	0.000646015	2.11103	3.12922e-12	1.56757e-10	0.710493	0.00390735	0.0298679
ENSG00000172020	GAP43	0.74	1.25	2.63	3.12	1.44	0.95	1.53079	7.4711e-05	0.000684076	0.264242	0.578111	0.878713	-1.26655	0.000598422	0.00625996
ENSG00000288710	KMT2D	0.41	1.12	2.22	1.9	2.73	0.45	1.42911	7.87936e-05	0.000715911	1.0555	0.358507	0.721421	-0.373618	0.739761	0.917779
ENSG00000087116	ADAMTS2	0	0	0.29	0.27	0.11	0.06	8.12928	8.72565e-05	0.000782132	6.40939	0.00917045	0.0576511	-1.71989	0.103611	0.351702
ENSG00000214435	AS3MT	0.49	0.68	1.63	1.64	1.64	1.93	1.48278	8.83083e-05	0.0007898	1.60942	1.34682e-05	0.000217855	0.126633	0.626104	0.900184
ENSG00000014257	ACP3	1.74	1.46	0.62	0.5	1.07	1.06	-1.51457	9.68354e-05	0.000856784	-0.587218	0.0103664	0.0634366	0.927355	0.183565	0.507579
ENSG00000181449	SOX2	0.05	0	0.55	0.42	0.11	0.31	4.27798	9.91515e-05	0.000875311	3.07039	0.0290568	0.14042	-1.2076	0.078344	0.29143
ENSG00000080573	COL5A3	0.06	0.05	0.26	0.33	0.14	0.07	2.42321	0.00010139	0.000891573	0.932886	0.230247	0.567252	-1.49033	0.0117328	0.0726938
ENSG00000170214	ADRA1B	1.03	1.4	2.67	2.53	1.2	0.99	1.09756	0.000110234	0.000962899	-0.150025	0.767972	0.926029	-1.24758	1.87095e-05	0.000312198
ENSG00000111863	ADTRP	6.15	5.25	3.01	2.56	3.21	3.57	-1.03328	0.000115984	0.00100921	-0.749677	0.00400169	0.0295567	0.283608	0.31122	0.673313
ENSG00000120328	PCDHB12	0.97	0.63	1.91	1.79	0.99	1.05	1.20945	0.000126407	0.00109207	0.350497	0.144189	0.424378	-0.858956	0.015534	0.0899994
ENSG00000128266	GNAZ	1.07	0.95	2.06	2.07	1.37	1.54	1.03179	0.000142446	0.00121926	0.526664	0.0674873	0.254717	-0.505123	0.0534839	0.223764
ENSG00000205923	CEMP1	0.57	0.47	0	0	0	0	-9.02237	0.000144437	0.0012343	-9.02237	0.000148083	0.00180889	0	1	1
ENSG00000102174	PHEX	3.25	2.43	4.63	4.2	1.87	2.36	0.636523	0.000145779	0.00124307	-0.425233	0.0126944	0.0746342	-1.06176	1.55602e-10	7.0149e-09
ENSG00000174343	CHRNA9	2.16	2.02	0.93	0.77	0.85	1.11	-1.29797	0.000156556	0.0013235	-1.09265	0.0016327	0.014068	0.205319	0.587365	0.892848
ENSG00000061656	SPAG4	0.76	0.37	2.03	1.71	1.2	1.51	1.72672	0.000177979	0.00148156	1.26197	0.0059941	0.0410286	-0.464745	0.346813	0.713373
ENSG00000105711	SCN1B	0.58	0.61	1.73	1.88	1.05	1.42	1.60104	0.000178999	0.00148926	1.05355	0.0290793	0.140444	-0.547488	0.140842	0.430973
ENSG00000143127	ITGA10	0.7	0.71	1.22	1.41	0.56	0.51	0.899368	0.000180515	0.0015003	-0.398084	0.418861	0.775061	-1.29745	4.27925e-06	8.35591e-05
ENSG00000198795	ZNF521	5.91	6.37	8.89	9.37	8.48	17	0.572376	0.0001866	0.0015476	1.05305	4.45349e-05	0.000622547	0.480679	0.629855	0.902101
ENSG00000037965	HOXC8	0.39	0.22	1.26	0.94	1.04	0.65	1.85062	0.00019113	0.00157964	1.47014	0.00633646	0.0428	-0.38048	0.375205	0.743245
ENSG00000141574	SECTM1	0.47	0.18	1.09	1.61	0.4	0.45	2.05445	0.000201323	0.00164888	0.387023	0.319075	0.678664	-1.66742	0.00756727	0.0509482
ENSG00000090612	ZNF268	1.03	1.82	0.49	0.74	1.01	1.53	-1.2123	0.00023467	0.00189153	-0.166133	0.0584509	0.229129	1.04617	0.106999	0.358147
ENSG00000103522	IL21R	0.02	0.03	0.29	0.39	0.07	0.17	3.76553	0.000236898	0.00190656	2.26303	0.0452611	0.192756	-1.5025	0.0633566	0.252216
ENSG00000133110	POSTN	2.24	1.97	1.02	1.04	0.32	0.22	-1.03118	0.000251847	0.00201555	-2.96279	9.86918e-16	7.05957e-14	-1.93161	1.1734e-05	0.000207127
ENSG00000149798	CDC42EP2	5.11	4.43	3.03	1.56	2.49	2.03	-1.0555	0.000252719	0.0020209	-1.07767	1.56439e-05	0.000249423	-0.0221714	0.98489	0.999861
ENSG00000184350	MRGPRE	0.01	0.08	0.4	0.31	0.01	0.05	2.97982	0.000262975	0.00209608	-0.584963	0.69303	0.926029	-3.56478	3.02153e-05	0.000479486
ENSG00000153253	SCN3A	0.08	0.11	0.28	0.41	0.07	0.11	1.8606	0.000268722	0.00213696	-0.0780025	0.587609	0.879446	-1.9386	2.60797e-05	0.000423601
ENSG00000288640	IFRD1	0.36	0.19	0.72	1.1	0.6	1.05	1.72643	0.000279772	0.00220985	1.58496	0.0044416	0.0323099	-0.141472	0.506159	0.850408
ENSG00000164188	RANBP3L	0.21	0.11	1.09	0.69	0.13	0.21	2.47573	0.000307599	0.00240434	0.0874628	0.562086	0.868027	-2.38827	0.00185423	0.0161824
ENSG00000128052	KDR	0.27	0.17	0.51	0.73	0.73	0.64	1.49476	0.000308248	0.00240813	1.6386	2.6988e-05	0.000400158	0.143836	0.620708	0.897012
ENSG00000213903	LTB4R	1.37	1.24	0.92	0.48	0.54	0.57	-0.898623	0.00030839	0.00240813	-1.23349	0.00105919	0.00980752	-0.334867	0.731315	0.917779
ENSG00000165983	PTER	1.3	1.34	0.42	0.66	0.8	0.88	-1.28951	0.000309541	0.00241353	-0.652077	0.0557089	0.221989	0.63743	0.0832631	0.304167
ENSG00000157680	DGKI	1.04	0.98	1.75	1.37	0.73	0.53	0.627191	0.000316315	0.00246147	-0.680932	0.00167069	0.0143254	-1.30812	1.60417e-10	7.21149e-09
ENSG00000144857	BOC	0.14	0.19	1.3	1.23	0.21	0.41	2.9386	0.000316617	0.00246261	0.909802	0.50313	0.833703	-2.0288	0.00560621	0.040058
ENSG00000154654	NCAM2	0.02	0.01	0.2	0.22	0.09	0.12	3.80735	0.000325156	0.00252529	2.80735	0.0235464	0.12023	-1	0.141675	0.432583
ENSG00000126785	RHOJ	0.03	0.16	0.56	0.61	0.01	0.25	2.62244	0.000345257	0.00266172	0.452512	0.962375	0.993665	-2.16993	0.000623142	0.00646739
ENSG00000177409	SAMD9L	3.8	3.48	4.8	6.03	2.43	2.83	0.573023	0.000350728	0.00270126	-0.468876	0.0273692	0.133854	-1.0419	1.19584e-08	3.99511e-07
ENSG00000117152	RGS4	1.41	1.55	4.81	3.47	3.54	3.04	1.48403	0.000380109	0.00290342	1.15249	0.000932144	0.00880574	-0.331543	0.66491	0.917779
ENSG00000101638	ST8SIA5	1.36	0.83	1.99	1.21	0.89	0.69	0.547141	0.000388358	0.00295783	-0.471006	0.168171	0.467779	-1.01815	5.01831e-07	1.20477e-05
ENSG00000110848	CD69	2.32	1.72	0.71	0.76	0.53	0.65	-1.45854	0.000399873	0.00303672	-1.77557	7.54159e-05	0.000998003	-0.317029	0.662716	0.917779
ENSG00000139269	INHBE	0.34	0.45	1.06	1.31	0.58	1.08	1.58496	0.000413569	0.00313079	1.07126	0.0372057	0.167563	-0.513704	0.225596	0.570491
ENSG00000163216	SPRR2D	1.58	1.54	0.18	0.11	0.8	1.3	-3.42742	0.000426407	0.00321191	-0.571157	0.403957	0.763762	2.85626	0.00768814	0.0515433
ENSG00000139946	PELI2	1.95	3.15	4.08	2.9	1.24	1.9	0.45273	0.00042851	0.00322467	-0.699733	0.00881597	0.0558204	-1.15246	4.75421e-10	2.01185e-08
ENSG00000047617	ANO2	0.01	0.08	0.3	0.54	0.02	0.22	3.22239	0.00042984	0.0032316	1.41504	0.555482	0.867003	-1.80735	0.00195659	0.0168653
ENSG00000102032	RENBP	0.87	1.16	0.09	0.24	0.64	0.98	-2.62094	0.000434711	0.0032651	-0.325486	0.602284	0.886301	2.29546	0.00308609	0.0244749
ENSG00000104213	PDGFRL	0.09	0	0.62	0.8	0.08	0.15	3.97982	0.000472196	0.00351315	1.35364	0.310946	0.669639	-2.62619	0.00498083	0.0364243
ENSG00000142619	PADI3	1.2	0.92	1.88	2.27	0.51	0.83	0.969047	0.000477194	0.00354532	-0.661831	0.110878	0.357367	-1.63088	4.30105e-07	1.05329e-05
ENSG00000082556	OPRK1	0.17	0.1	0.82	0.52	0.25	0.25	2.3112	0.000489453	0.00362785	0.888969	0.340991	0.704477	-1.42223	0.00965051	0.0622537
ENSG00000139971	ARMH4	0.35	0.7	0.9	1.04	1.08	1.32	0.885667	0.000494648	0.00366291	1.19265	2.47063e-05	0.000371882	0.306978	0.429347	0.788212
ENSG00000119547	ONECUT2	0.34	0.35	0.16	0.18	0.26	0.26	-1.02106	0.000506665	0.00373959	-0.408085	0.156348	0.447111	0.612977	0.042222	0.189111
ENSG00000166446	CDYL2	0.14	0.13	0.3	0.42	0.44	0.39	1.41504	0.000510948	0.00376541	1.62015	0.00032007	0.00350636	0.205114	0.905818	0.967441
ENSG00000272899	ATP6V1FNB	0.89	1.31	0.33	0.53	0.52	0.5	-1.35509	0.000512911	0.00377508	-1.10893	0.00327873	0.0250559	0.246161	0.524199	0.862916
ENSG00000258818	RNASE4	1.97	1.39	3.66	3.63	2.87	2.45	1.11746	0.000513742	0.00377943	0.662965	0.0186691	0.101183	-0.454493	0.261242	0.618149
ENSG00000203722	RAET1G	3.46	3.2	6.2	6.41	3.11	3.16	0.920974	0.000519905	0.00381409	-0.0870567	0.972988	0.993665	-1.00803	0.000426397	0.00470549
ENSG00000163288	GABRB1	0.16	0.37	0.99	0.94	0.18	0.26	1.86454	0.000576088	0.00416613	-0.268489	0.978765	0.993858	-2.13303	0.00038642	0.00433363
ENSG00000102290	PCDH11X	0	0	0.16	0.1	0	0.04	7.02237	0.000605338	0.00434773	4.32193	0.13557	0.406504	-2.70044	0.0139122	0.0825321
ENSG00000153904	DDAH1	0.93	0.99	0.2	0.34	0.41	0.34	-1.83007	0.000610935	0.00437397	-1.35614	0.00064233	0.00641522	0.473931	0.997219	0.999861
ENSG00000188487	INSC	0.91	0.98	0.22	0.38	0.48	0.4	-1.65535	0.000663975	0.00472153	-1.10281	0.0100167	0.0616774	0.552541	0.431117	0.789926
ENSG00000109472	CPE	0.98	1.04	0.35	0.31	0.19	0.51	-1.61382	0.000675054	0.00479383	-1.52893	0.00366607	0.0274869	0.0848889	0.868303	0.950988
ENSG00000250264	TAP2	0.81	0.61	0.21	0.14	1.04	0.45	-2.02046	0.000709236	0.00501172	0.0694214	0.818166	0.933501	2.08989	0.000652501	0.00671501
ENSG00000007944	MYLIP	0.87	0.56	1.55	1.57	1.42	1.3	1.12553	0.000757426	0.00532598	0.927592	0.00656498	0.0440811	-0.197939	0.520481	0.861048
ENSG00000127325	BEST3	2.52	2.49	1.1	1.31	1.97	1.43	-1.05578	0.000811664	0.00565188	-0.559276	0.0801039	0.287059	0.496502	0.157998	0.460678
ENSG00000205002	AARD	0.86	0.98	2.05	1.91	1.01	1.12	1.10579	0.000822231	0.00571284	0.211148	0.520644	0.845852	-0.894647	0.00692531	0.0475748
ENSG00000253910	PCDHGB2	1.01	1.02	0.41	0.57	0.4	0.4	-1.05063	0.000874154	0.00602841	-1.34341	1.84013e-05	0.000287894	-0.292782	0.503245	0.847499
ENSG00000273331	TM4SF19-DYNLT2B	2.69	1.21	0.59	0.25	1.58	1.13	-2.21501	0.000894987	0.00614519	-0.525181	0.341963	0.705243	1.68983	0.0148102	0.0865965
ENSG00000140323	DISP2	0.07	0.09	0.01	0.01	0.02	0.02	-3	0.000924614	0.00631833	-2	0.0241022	0.122478	1	0.291967	0.651831
ENSG00000138829	FBN2	0.2	0.26	0.49	0.61	0.85	1.18	1.2578	0.000938576	0.00640263	2.14177	4.56153e-13	2.52394e-11	0.883976	7.80309e-05	0.0010862
ENSG00000178726	THBD	0.52	0.56	0.19	0.12	0.39	0.52	-1.80069	0.000962309	0.00654187	-0.247093	0.631857	0.893851	1.5536	0.00557007	0.0399239
ENSG00000100842	EFS	0.02	0	0.25	0.44	0.09	0.1	5.10852	0.000975726	0.00662166	3.24793	0.0828944	0.293373	-1.8606	0.0260898	0.132483
ENSG00000165078	CPA6	0.5	0.69	1.7	1.48	1.15	1.37	1.41807	0.000989785	0.00670944	1.08246	0.0137666	0.0796699	-0.335603	0.424412	0.784507
ENSG00000123191	ATP7B	0.06	0.06	0.27	0.23	0.33	0.23	2.05889	0.00102159	0.00688545	2.22239	0.000954987	0.00899478	0.163499	0.95711	0.992403
ENSG00000196405	EVL	1.35	0.94	3.25	2.95	1.79	2.96	1.43692	0.00106108	0.00709999	1.05258	0.00943213	0.058923	-0.384341	0.554727	0.884542
ENSG00000135374	ELF5	0.14	0.16	0.76	0.57	0.15	0.26	2.14839	0.00108409	0.00722733	0.450661	0.567021	0.870812	-1.69773	0.00845556	0.0560022
ENSG00000134115	CNTN6	0.75	0.87	0.3	0.22	0.34	0.25	-1.63941	0.00108413	0.00722733	-1.45721	0.000232629	0.00266341	0.182203	0.6279	0.901337
ENSG00000171346	KRT15	1.9	2.1	4	4.08	2.36	2.27	1.01436	0.00117556	0.0077153	0.211012	0.350977	0.712816	-0.803343	0.0208205	0.112252
ENSG00000038945	MSR1	0.78	1.02	0.32	0.21	0.28	0.11	-1.76393	0.00118364	0.00775221	-2.20645	0.000142926	0.00175229	-0.442518	0.511617	0.854525
ENSG00000130224	LRCH2	0.21	0.11	0.49	0.5	0.2	0.37	1.62936	0.00119984	0.00784201	0.83289	0.152746	0.441824	-0.796467	0.0956678	0.333806
ENSG00000087842	PIR	3.46	3.61	6.05	6.13	1.83	2.17	0.784732	0.00122492	0.00797287	-0.82171	0.0120769	0.0717993	-1.60644	5.18449e-09	1.84882e-07
ENSG00000135253	KCP	0.71	0.67	0.31	0.23	0.63	0.4	-1.35364	0.00124459	0.00808417	-0.422024	0.433532	0.783166	0.931613	0.0212567	0.114153
ENSG00000206530	CFAP44	1.06	0.72	0.55	3.09	0.52	0.67	1.03206	0.0012561	0.0081422	-0.580916	0.00770937	0.0500101	-1.61298	0.638941	0.906954
ENSG00000187642	PERM1	0.16	0.43	0	0.03	0.12	0.09	-4.29768	0.00126025	0.00815901	-1.49033	0.0740729	0.272539	2.80735	0.122926	0.394482
ENSG00000178662	CSRNP3	0.11	0.08	0.25	0.19	0.13	0.13	1.2115	0.00139451	0.00888943	0.452512	0.070534	0.262868	-0.758992	0.189885	0.517658
ENSG00000143507	DUSP10	11.87	11.31	14.3	14.38	26.11	25.11	0.307164	0.00139878	0.00891304	1.14383	2.95664e-35	8.69472e-33	0.836662	3.00806e-20	3.70089e-18
ENSG00000170271	FAXDC2	0.68	0.58	1.18	1.4	0.67	1.01	1.03395	0.00142476	0.00905663	0.415037	0.151968	0.440336	-0.61891	0.0784388	0.291715
ENSG00000012124	CD22	4.17	4.03	7.45	6.99	3.81	3.3	0.816375	0.00145708	0.00922487	-0.205774	0.0914948	0.314053	-1.02215	1.64186e-06	3.56914e-05
ENSG00000174482	LINGO2	0.18	0.23	0.56	0.79	0.61	0.55	1.71926	0.00150879	0.00949498	1.50043	0.00623702	0.0422723	-0.218835	0.655258	0.914936
ENSG00000159339	PADI4	0.02	0.04	0.27	0.47	0.09	0.19	3.62449	0.00151119	0.00950345	2.22239	0.128683	0.39318	-1.4021	0.0879612	0.31559
ENSG00000178585	CTNNBIP1	7.44	7.89	9.5	9.62	2.66	2.58	0.318725	0.00153067	0.00960203	-1.54872	4.50923e-11	1.97808e-09	-1.86744	7.86456e-22	1.14498e-19
ENSG00000177875	CCDC184	0.23	0.36	0.87	1.01	0.56	0.35	1.67195	0.00153643	0.00962835	0.625152	0.323875	0.68411	-1.04679	0.0344779	0.163322
ENSG00000144134	RABL2A	0.07	0.17	1.1	0.63	0.41	0.25	2.84967	0.00165901	0.0102924	1.45943	0.226315	0.5626	-1.39023	0.050212	0.21328
ENSG00000149295	DRD2	0.14	0.29	0.82	0.72	0.6	0.52	1.84052	0.00174984	0.0107543	1.38109	0.0113799	0.0684516	-0.459432	0.558739	0.887519
ENSG00000250067	YJEFN3	0.62	0.95	0.18	0.26	0.35	0.42	-1.83519	0.00176294	0.0108263	-1.02783	0.0717687	0.266299	0.807355	0.196622	0.52903
ENSG00000182326	C1S	0.84	0.62	1.37	1.69	0.59	0.89	1.06756	0.00177545	0.0108904	0.0196288	0.825776	0.937201	-1.04793	0.00373967	0.0286967
ENSG00000198246	SLC29A3	1.09	0.97	0.33	0.39	0.52	0.53	-1.51658	0.00183787	0.0112253	-0.972255	0.0416385	0.181454	0.544321	0.3002	0.661832
ENSG00000075213	SEMA3A	13.13	12.52	13.43	16.37	5.44	6.57	0.216354	0.00187009	0.0113735	-1.09472	3.23254e-21	3.74692e-19	-1.31108	4.76356e-32	1.18114e-29
ENSG00000231389	HLA-DPA1	0.85	0.57	2.26	1.77	1.14	1.23	1.50489	0.00195097	0.0118198	0.738996	0.209699	0.538657	-0.765893	0.0691056	0.266627
ENSG00000138759	FRAS1	0.04	0.03	0.12	0.19	0.1	0.12	2.14684	0.00202699	0.0122057	1.65208	0.340545	0.704239	-0.494765	0.0356368	0.16764
ENSG00000240204	SMKR1	3.26	2.81	1.14	1.25	1.99	1.86	-1.34469	0.00205333	0.0123451	-0.656838	0.113829	0.36407	0.687848	0.143056	0.434814
ENSG00000157423	HYDIN	1.06	0.76	0.25	0.33	1.09	0.86	-1.64981	0.00210353	0.012594	0.0995357	0.520721	0.845852	1.74935	0.000123516	0.00160794
ENSG00000119414	PPP6C	17.02	17.83	14.63	14.46	7.08	6.72	-0.260635	0.00210687	0.0126092	-1.33649	1.24945e-45	6.01252e-43	-1.07586	5.82479e-28	1.21623e-25
ENSG00000197841	ZNF181	4.94	5.41	3.04	2.62	2	2.83	-0.870757	0.0021479	0.0128207	-1.09954	0.000325806	0.00355588	-0.228779	0.58022	0.892848
ENSG00000164266	SPINK1	3.02	5.1	1.28	0.83	2.78	1.58	-1.94424	0.00222995	0.0132203	-0.897152	0.124076	0.38423	1.04709	0.153669	0.454026
ENSG00000205236	UPK3BL1	0	0.06	0.21	0.33	0.1	0	3.16993	0.0022472	0.0133025	0.736966	0.852663	0.948427	-2.43296	0.229056	0.57596
ENSG00000227234	SPANXB1	0.1	0.09	1.84	1.3	1.24	0.99	4.04669	0.00225344	0.0133345	3.55297	0.0117764	0.0704098	-0.493721	0.529971	0.866888
ENSG00000129646	QRICH2	0.46	0.39	0.12	0.09	0.17	0.13	-2.01707	0.00233365	0.0137369	-1.5025	0.00461161	0.0331652	0.514573	0.817776	0.933696
ENSG00000203783	PRR9	1.49	1.6	0.57	0.34	0.82	0.47	-1.76367	0.00234303	0.013782	-1.26024	0.0251323	0.125871	0.503433	0.477556	0.826878
ENSG00000086730	LAT2	1.98	2.01	3.44	3.5	1.55	1.17	0.798547	0.00234306	0.013782	-0.552782	0.112832	0.361759	-1.35133	3.94117e-06	7.75961e-05
ENSG00000152443	ZNF776	3.17	2.43	1.21	1.32	2.42	1.76	-1.14629	0.00245009	0.0142888	-0.421924	0.644941	0.901143	0.724366	0.0106602	0.0675583
ENSG00000196411	EPHB4	0.25	0.09	0.59	0.4	0.46	0.63	1.54189	0.00245376	0.0143006	1.68072	0.000793714	0.00763427	0.138828	0.730058	0.917779
ENSG00000108370	RGS9	0.32	0.29	0.85	0.91	0.11	0.38	1.52869	0.00250173	0.0145416	-0.316027	0.721148	0.926029	-1.84472	0.00188033	0.0162965
ENSG00000169224	GCSAML	0.08	0.37	0.6	0.42	0.35	0.27	1.18057	0.00255607	0.0148083	0.462343	0.233679	0.572392	-0.718229	0.0657549	0.258539
ENSG00000075073	TACR2	1.36	2.06	0.77	0.55	1.4	0.93	-1.37346	0.00256734	0.0148425	-0.553666	0.206779	0.534101	0.819792	0.0898823	0.320382
ENSG00000270276	H4C15	0.45	0.58	0	0	0.03	0.39	-9.00843	0.00259889	0.0150012	-1.29418	0.723069	0.926029	7.71425	0.296938	0.658025
ENSG00000162426	SLC45A1	0.5	0.57	1.42	1.11	1.09	1.03	1.24153	0.00264471	0.0152211	0.986453	0.0216355	0.112943	-0.255073	0.477188	0.826872
ENSG00000153930	ANKFN1	0.44	0.29	1	0.83	0.38	0.48	1.32588	0.00270263	0.0154866	0.23644	0.516084	0.841937	-1.08944	0.0163604	0.093155
ENSG00000075407	ZNF37A	0.28	0.3	0.11	0.05	0.18	0.17	-1.85798	0.00270911	0.015518	-0.728698	0.18207	0.491044	1.12928	0.0943596	0.330756
ENSG00000181333	HEPHL1	0.17	0.14	0.02	0.02	0.12	0.13	-2.9542	0.00271508	0.0155409	-0.31034	0.70096	0.926029	2.64386	0.0090394	0.0590314
ENSG00000168398	BDKRB2	0	0.01	0.18	0.16	0.08	0.11	5.08746	0.00277359	0.015807	4.24793	0.0186839	0.101228	-0.839535	0.362	0.728915
ENSG00000182162	P2RY8	0.01	0	0.11	0.22	0.05	0.04	5.04439	0.00279233	0.015908	3.16993	0.145875	0.427791	-1.87447	0.045182	0.198503
ENSG00000003249	DBNDD1	0.51	0.6	1.52	1.28	1.48	0.86	1.33487	0.00283457	0.0161079	1.07595	0.0266227	0.131051	-0.258918	0.553255	0.883892
ENSG00000026036	RTEL1-TNFRSF6B	0.55	0.51	0.09	0.26	0.46	0.53	-1.59864	0.00288696	0.0163466	-0.0985638	0.899207	0.971477	1.50007	0.0043149	0.0323597
ENSG00000285508	MKKS	1.02	0.56	2.67	2.06	1.98	1.8	1.58192	0.00300466	0.0169219	1.25846	0.0250168	0.125479	-0.323454	0.467464	0.818514
ENSG00000134532	SOX5	0.12	0.07	0.3	0.23	0.13	0.08	1.47999	0.00310483	0.0173773	0.14439	0.0628413	0.242096	-1.3356	0.260584	0.617461
ENSG00000250510	GPR162	0.08	0.08	0.58	0.37	0.25	0.4	2.56986	0.00312152	0.0174553	2.02237	0.041203	0.18005	-0.547488	0.383484	0.752598
ENSG00000131152	C16orf95	0.82	0.59	0	0.09	0.8	0.16	-3.96963	0.00315476	0.0175974	-0.554589	0.549946	0.864069	3.41504	0.0234078	0.122634
ENSG00000036672	USP2	0.02	0.08	0.3	0.17	0.17	0.14	2.23266	0.00317631	0.0177051	1.63227	0.068588	0.257733	-0.600393	0.265018	0.624343
ENSG00000044524	EPHA3	0.04	0.01	0.13	0.18	0.1	0.03	2.63227	0.00353125	0.0194497	1.37851	0.182342	0.491298	-1.25376	0.132919	0.416181
ENSG00000196155	PLEKHG4	3.23	2.36	4.47	4.03	0.78	1.93	0.604615	0.00359483	0.0197722	-1.04456	0.100415	0.334646	-1.64917	4.81761e-06	9.35749e-05
ENSG00000012171	SEMA3B	3.25	2.45	1.56	1.85	3.05	4	-0.74119	0.00363809	0.0199614	0.306661	0.173989	0.477907	1.04785	8.32516e-06	0.000153085
ENSG00000163704	PRRT3	1.02	0.92	1.97	2.4	1.37	1	1.17158	0.0037598	0.0205362	0.28883	0.680558	0.921382	-0.882746	0.012336	0.0752922
ENSG00000085552	IGSF9	0.16	0.22	0.03	0.01	0.18	0.16	-3.24793	0.00397972	0.0215284	-0.160465	0.891478	0.967867	3.08746	0.00575398	0.0409829
ENSG00000169594	BNC1	0.26	0.27	0.03	0.08	0.14	0.09	-2.26849	0.00423084	0.0226767	-1.20436	0.0865877	0.301736	1.06413	0.260715	0.617597
ENSG00000203786	KPRP	0.46	0.56	0.16	0.08	0.08	0.12	-2.08746	0.00426387	0.0228072	-2.3505	0.00197329	0.0165099	-0.263034	0.837097	0.940179
ENSG00000151952	TMEM132D	0.02	0.11	0.28	0.24	0.04	0.13	2	0.00434821	0.0231954	0.387023	0.66473	0.911677	-1.61298	0.0136054	0.0810756
ENSG00000162711	NLRP3	0.06	0.06	0.21	0.32	0.11	0.1	2.14296	0.00474773	0.0250551	0.807355	0.315836	0.674667	-1.3356	0.0711714	0.27267
ENSG00000152049	KCNE4	0.15	0.13	0.45	0.55	0.07	0.11	1.8365	0.00475374	0.0250785	-0.63743	0.530065	0.852096	-2.47393	0.000473867	0.00511551
ENSG00000151812	SLC35F4	1.83	2.34	1.25	0.46	0.78	1.42	-1.28605	0.00480421	0.0253109	-0.922544	0.0761784	0.278195	0.363507	0.314203	0.675678
ENSG00000171180	OR2M4	0.19	0.19	0.49	0.41	0.44	0.58	1.24393	0.00487099	0.0255857	1.4245	0.000754892	0.0073364	0.180572	0.558157	0.887478
ENSG00000140678	ITGAX	0.5	0.76	0.14	0.29	0.77	1.07	-1.55102	0.00511994	0.0266623	0.546282	0.120951	0.377942	2.0973	9.5204e-06	0.000172662
ENSG00000284862	CCDC39	0.67	0.66	0.23	0.3	0.43	0.52	-1.32736	0.00512849	0.0266891	-0.485427	0.292193	0.647595	0.841935	0.0879433	0.31559
ENSG00000154265	ABCA5	0.98	1.11	0.34	0.36	0.78	0.64	-1.57808	0.00520986	0.027059	-0.557612	0.0391165	0.173463	1.02046	0.495921	0.839891
ENSG00000143375	CGN	0.13	0.1	0.34	0.52	0.78	0.23	1.9027	0.00521934	0.0270993	2.13465	0.0655283	0.249303	0.231947	0.358457	0.725157
ENSG00000151623	NR3C2	0.88	0.74	1.23	1.52	1.42	2.18	0.763438	0.00528174	0.0273782	1.152	2.21606e-05	0.000338051	0.388565	0.12193	0.392238
ENSG00000058056	USP13	14.18	12.44	29.19	26.41	10.14	12.57	1.06257	0.0053203	0.0275418	-0.229183	0.79646	0.926214	-1.29176	0.0105493	0.0670429
ENSG00000272647	ZNF655	0	0.02	0.36	0.51	0	0.46	5.44294	0.00543287	0.0280417	4.52356	0.333066	0.695021	-0.919382	0.518399	0.859072
ENSG00000167774	NDUFA7	5.67	6.76	3.4	2.56	3.76	3.52	-1.06044	0.00576299	0.0295616	-0.771816	0.0399395	0.175933	0.288626	0.477314	0.826878
ENSG00000172733	PURG	0.61	0.5	1.19	1.36	0.82	0.87	1.19994	0.00577408	0.0296088	0.606464	0.202225	0.525706	-0.593474	0.139924	0.429157
ENSG00000146950	SHROOM2	0.09	0.1	0.3	0.29	0.11	0.11	1.63472	0.00584116	0.0299236	0.211504	0.572039	0.874553	-1.42321	0.0271619	0.136662
ENSG00000197619	ZNF615	0.77	1.35	0.27	0.39	1.08	0.82	-1.68353	0.00594049	0.030324	-0.158065	0.325241	0.685711	1.52546	0.0762785	0.2865
ENSG00000146555	SDK1	0.24	0.38	0.02	0.05	0.1	0.11	-3.14684	0.00596315	0.03042	-1.56188	0.447436	0.794633	1.58496	0.0456595	0.199937
ENSG00000112320	SOBP	0.18	0.16	0.36	0.45	0.17	0.11	1.25239	0.00605412	0.0308033	-0.280108	0.493535	0.826811	-1.5325	0.000515497	0.0055013
ENSG00000169255	B3GALNT1	0.72	0.45	0.89	1.53	0.68	0.9	1.0485	0.00616924	0.0313092	0.433416	0.0540145	0.217296	-0.615082	0.432326	0.79105
ENSG00000162687	KCNT2	0.17	0.07	0.45	0.34	0.14	0.07	1.71882	0.00626265	0.0316969	-0.192645	0.999836	0.999962	-1.91146	0.00611905	0.0430231
ENSG00000243244	STON1	0.09	0.05	0.25	0.23	0.24	0.17	1.77761	0.00634889	0.0320454	1.5502	0.103864	0.341979	-0.22741	0.279158	0.640815
ENSG00000183160	TMEM119	0.12	0.06	0.66	0.31	0.3	0.27	2.42999	0.00641298	0.0322965	1.66297	0.155733	0.446074	-0.767023	0.205377	0.540933
ENSG00000158186	MRAS	0.73	0.89	0.25	0.44	2.38	1.22	-1.23133	0.00648985	0.0325795	1.152	0.106908	0.348748	2.38333	1.32496e-05	0.000230777
ENSG00000003137	CYP26B1	0.32	0.35	0.22	0.09	0.17	0.13	-1.11189	0.00660027	0.0330678	-1.1592	0.0760802	0.27812	-0.0473057	0.376486	0.745038
ENSG00000149506	ZP1	0.09	0.06	0.52	0.37	0.16	0.29	2.56884	0.00660861	0.0330914	1.58496	0.16428	0.461893	-0.98388	0.206817	0.543375
ENSG00000164932	CTHRC1	3.12	2.92	5.44	4.63	1.94	2.68	0.737443	0.00672826	0.0336157	-0.386656	0.289121	0.643752	-1.1241	0.000193811	0.00239346
ENSG00000203727	SAMD5	0.11	0.07	0.24	0.3	0.29	0.33	1.58496	0.00681717	0.034006	1.78427	0.00153475	0.0133325	0.199309	0.640535	0.906954
ENSG00000144891	AGTR1	0.12	0.06	0.56	0.29	0.12	0.24	2.23947	0.00685212	0.0341587	1	0.303626	0.662395	-1.23947	0.103582	0.351702
ENSG00000163328	GPR155	0.52	0.4	0.78	0.79	1.09	0.86	0.771059	0.00718001	0.0356079	1.08377	0.000745997	0.00726775	0.31271	0.469957	0.820742
ENSG00000184828	ZBTB7C	0	0	0.04	0.09	0	0.02	6.02237	0.0074812	0.0368633	3.32193	0.46447	0.803612	-2.70044	0.110818	0.366289
ENSG00000076864	RAP1GAP	0.46	0.45	0.11	0.14	0.32	0.19	-1.86394	0.00758015	0.0372061	-0.835369	0.101165	0.336158	1.02857	0.316443	0.677957
ENSG00000134363	FST	41.36	39.1	34.52	34.99	19.98	17.91	-0.211051	0.00759108	0.0372417	-1.08645	8.16322e-31	1.77578e-28	-0.875403	8.62986e-20	1.02199e-17
ENSG00000167103	PIP5KL1	0.16	0.15	0.73	0.82	0.28	0.32	2.32193	0.00763327	0.0374254	0.952694	0.334515	0.696577	-1.36923	0.0932402	0.327932
ENSG00000092096	SLC22A17	0.02	0	0.2	0.25	0	0.13	4.49185	0.00768289	0.0376218	2.70044	0.263662	0.612575	-1.79141	0.12419	0.397412
ENSG00000127125	PPCS	11.31	11.49	7.54	8.41	4.7	4.4	-0.515477	0.00797118	0.0388885	-1.3251	3.94596e-09	1.29467e-07	-0.809618	0.00158309	0.0141932
ENSG00000203896	LIME1	1.71	2.41	0.81	0.91	1.22	1.26	-1.26024	0.00806159	0.0392688	-0.732304	0.129891	0.394829	0.527932	0.267118	0.627241
ENSG00000153406	NMRAL1	1.33	2.21	0.55	0.68	0.9	1.02	-1.52509	0.00811991	0.0394918	-0.882643	0.0667015	0.252744	0.642448	0.434552	0.793453
ENSG00000130508	PXDN	0.42	0.58	0.65	0.48	1.33	0.7	0.176323	0.0082287	0.0398365	1.02148	0.000751505	0.00730796	0.845157	0.462435	0.8135
ENSG00000139151	PLCZ1	0.38	0.41	0.09	0.1	0.17	0.26	-2.05585	0.00834103	0.0402662	-0.877516	0.0882622	0.30596	1.17834	0.361241	0.728311
ENSG00000050344	NFE2L3	0.19	0.56	0.04	0.06	0.1	0.11	-2.90689	0.00838458	0.0404297	-1.8365	0.16686	0.466038	1.07039	0.223142	0.567347
ENSG00000127241	MASP1	0.01	0.1	0.22	0.33	0.26	0.27	2.32193	0.00865192	0.0414524	2.26849	0.0213385	0.111907	-0.0534393	0.749799	0.917779
ENSG00000123700	KCNJ2	1.78	1.73	2.09	2.2	0.67	0.63	0.289507	0.00885433	0.042268	-1.43296	3.42708e-06	6.40259e-05	-1.72247	6.89369e-14	5.01817e-12
ENSG00000138316	ADAMTS14	0.1	0.07	0.25	0.27	0.28	0.3	1.61298	0.00908575	0.0432678	1.77052	0.00384632	0.0286318	0.157541	0.770649	0.917779
ENSG00000104415	CCN4	0.01	0.1	0.18	0.3	0.02	0.05	2.12553	0.00916442	0.0435881	-0.652077	0.454999	0.800064	-2.77761	0.0637123	0.253333
ENSG00000163082	SGPP2	0.27	0.25	0.1	0.05	0.19	0.12	-1.79355	0.00918358	0.0436546	-0.746243	0.234015	0.572904	1.04731	0.171356	0.485754
ENSG00000131849	ZNF132	0.38	0.32	0.08	0.08	0.22	0.16	-2.12928	0.00922358	0.0438088	-0.881356	0.222121	0.557872	1.24793	0.187145	0.512919
ENSG00000106714	CNTNAP3	0.19	0.2	0.46	0.41	0.16	0.12	1.15754	0.00956574	0.0451038	-0.478047	0.6726	0.915894	-1.63559	0.00228477	0.0191532
ENSG00000153292	ADGRF1	0.27	0.12	0.58	0.53	0.17	0.28	1.50901	0.00965383	0.0454512	0.206451	0.526992	0.849349	-1.30256	0.0531884	0.22288
ENSG00000152402	GUCY1A2	0.02	0.04	0.07	0.13	0.03	0.03	1.73697	0.00969055	0.0455968	0	0.628217	0.892161	-1.73697	0.0367018	0.171553
ENSG00000277639	--	1.61	1.37	0.65	0.65	0.89	0.5	-1.1968	0.00976806	0.0459204	-1.10023	0.0245026	0.123918	0.0965733	0.84353	0.942966
ENSG00000158887	MPZ	0.78	0.56	0.13	0.23	0.23	0.19	-1.89616	0.0100382	0.0469381	-1.67377	0.0235198	0.120133	0.222392	0.748041	0.917779
ENSG00000092421	SEMA6A	0.08	0.18	0.55	0.41	0.54	0.46	1.88452	0.0100687	0.0470388	1.94342	0.00427398	0.0313176	0.0588937	0.819256	0.934567
ENSG00000004838	ZMYND10	0.14	0.32	0.56	1.13	1.1	1.06	1.87732	0.0100733	0.0470464	2.23133	0.000138964	0.00171332	0.354008	0.237062	0.58716
ENSG00000164100	NDST3	0.08	0.08	0.24	0.26	0.1	0.09	1.64386	0.0103641	0.0482044	0.247928	0.722494	0.926029	-1.39593	0.0272459	0.136911
ENSG00000081041	CXCL2	0.36	0.36	1.75	0.75	0.97	1.17	1.79586	0.0104718	0.0485911	1.57154	0.0217684	0.113458	-0.224317	0.718621	0.917779
ENSG00000255073	ZFP91-CNTF	0.01	0.11	0.36	0.55	0	0.75	2.92283	0.0105784	0.0489988	2.64386	0.588085	0.879446	-0.278976	0.917847	0.973162
ENSG00000147606	SLC26A7	0.37	0.16	0.14	0.07	0.14	0.22	-1.3356	0.0107759	0.049753	-0.557995	0.605083	0.887641	0.777608	0.0413954	0.186712
ENSG00000174808	BTC	0.24	0.17	0.52	0.64	0.16	0.16	1.50043	0.0113513	0.0518777	-0.357552	0.729757	0.926029	-1.85798	0.00333624	0.0261704
ENSG00000136869	TLR4	2.76	2.42	1.7	2.05	1.12	1.18	-0.466062	0.0120563	0.0543431	-1.17132	5.07484e-08	1.35671e-06	-0.705257	0.00457394	0.0339812
ENSG00000283321	AHR	0	0	0.49	0.07	0.32	0.22	8.12928	0.0123548	0.0554505	8.07682	2.97654e-05	0.000435243	-0.0524674	0.952086	0.989469
ENSG00000113303	BTNL8	1.39	1.44	2.21	2.65	3.04	2.86	0.780154	0.0124122	0.0556606	1.05991	0.00309284	0.0239465	0.279759	0.652225	0.912684
ENSG00000124587	PEX6	2.02	1.68	1.2	1.09	0.94	0.9	-0.692178	0.0129782	0.0576571	-1.00782	0.00069046	0.00681449	-0.315642	0.355958	0.722685
ENSG00000221852	KRTAP1-5	5.12	4.88	3.34	2.82	1.86	2.04	-0.698998	0.0146047	0.0636101	-1.35845	1.5382e-05	0.000245741	-0.659456	0.0665178	0.260442
ENSG00000134853	PDGFRA	1.26	0.71	1.34	1.93	0.79	0.72	0.731095	0.0152598	0.0658807	-0.383647	0.267014	0.616317	-1.11474	0.000311288	0.00360835
ENSG00000167772	ANGPTL4	3.07	4.23	2.09	2.4	1.37	1.52	-0.701181	0.0154648	0.0665392	-1.33683	1.64948e-05	0.000260635	-0.635646	0.0504391	0.213929
ENSG00000198682	PAPSS2	0.39	0.47	0.12	0.2	0.13	0.07	-1.42626	0.015871	0.0679243	-2.10434	0.00098881	0.00925844	-0.678072	0.395405	0.761102
ENSG00000196511	TPK1	0.74	0.4	0.88	1.06	1.68	1.91	0.767023	0.0163145	0.0695384	1.65495	1.09225e-07	2.74881e-06	0.887927	0.00422116	0.0318372
ENSG00000107099	DOCK8	0.4	0.39	0.19	0.2	0.1	0.18	-1.01838	0.0169974	0.0720205	-1.49643	0.000156059	0.00189612	-0.478047	0.167756	0.478562
ENSG00000065621	GSTO2	0.06	0.1	0.47	0.42	0.5	0.4	2.47573	0.0195539	0.0805122	2.49185	0.00257452	0.0205912	0.0161197	0.48516	0.831875
ENSG00000197380	DACT3	0.59	0.88	1.35	1.47	2.7	2.85	0.939879	0.020768	0.0842373	1.91667	1.88907e-10	7.67222e-09	0.976793	3.61271e-05	0.000558773
ENSG00000156475	PPP2R2B	0.67	0.99	1.53	1.24	2.17	1.76	0.738703	0.0230415	0.0913306	1.24335	0.000550351	0.00562754	0.504643	0.219499	0.562055
ENSG00000158813	EDA	0.64	0.65	1.17	1.53	1.87	1.18	1.06559	0.0255612	0.0995289	1.24144	0.00066856	0.00663132	0.17585	0.236837	0.586787
ENSG00000110042	DTX4	0.11	0.13	0.32	0.43	0.08	0.1	1.64386	0.0271435	0.104171	-0.415037	0.633003	0.894632	-2.05889	0.00684835	0.0471679
ENSG00000166741	NNMT	1.24	0.9	2.19	1.47	0.69	0.73	0.774233	0.032351	0.119556	-0.59172	0.202238	0.525706	-1.36595	0.000439991	0.00481532
ENSG00000141696	P3H4	11.28	10.85	8.33	9.2	5.32	4.9	-0.336177	0.0339473	0.123915	-1.11461	8.72233e-13	4.60168e-11	-0.778431	4.84544e-07	1.1668e-05
ENSG00000162654	GBP4	0.05	0.03	0.12	0.16	0.02	0.02	1.80735	0.0367477	0.132329	-1	0.423288	0.775061	-2.80735	0.003259	0.0257171
ENSG00000196358	NTNG2	0.02	0.03	0.1	0.16	0.18	0.16	2.37851	0.0369342	0.132758	2.76553	0.00657496	0.0441295	0.387023	0.540373	0.873414
ENSG00000134321	RSAD2	1.41	1.09	0.48	0.96	0.42	0.43	-0.795859	0.0400176	0.141062	-1.55639	5.29399e-05	0.000730396	-0.760534	0.110617	0.366241
ENSG00000100968	NFATC4	0.04	0.1	0.19	0.3	0.38	0.54	1.80735	0.04299	0.149397	2.71621	0.000618099	0.00621229	0.908852	0.175637	0.492959
ENSG00000154493	C10orf90	1.43	2.33	2.79	3.21	1.48	1.49	0.67423	0.0470421	0.160217	-0.34027	0.380934	0.742777	-1.0145	0.00185709	0.0161895
ENSG00000137261	KIAA0319	0.71	0.45	0.42	0.29	0.23	0.26	-0.708234	0.0473584	0.160939	-1.24327	0.00143863	0.0126358	-0.535037	0.242644	0.594792
ENSG00000179674	ARL14	0.59	0.28	0.16	0	0.03	0	-2.44294	0.0489301	0.165176	-4.85798	0.007175	0.0472776	-2.41504	0.405939	0.767893
ENSG00000167131	CCDC103	2.36	2.36	3.25	4.54	1.47	1.01	0.722836	0.0535973	0.177285	-0.928447	8.60211e-07	1.78798e-05	-1.65128	2.66003e-11	1.32326e-09
ENSG00000142677	IL22RA1	0.3	0.29	0.55	0.65	0.08	0.2	1.02425	0.0543938	0.179269	-1.07529	0.21116	0.540643	-2.09954	0.00154996	0.0139469
ENSG00000135437	RDH5	4.89	3.69	6.43	5.62	1.67	2.72	0.489984	0.0565572	0.184329	-0.966757	0.00649358	0.0436386	-1.45674	2.5475e-06	5.31925e-05
ENSG00000259529	RNF31	0.93	1.18	0.08	0.45	0.39	0.42	-1.99318	0.0573561	0.186235	-1.38125	1.72072e-05	0.00027135	0.61193	0.554679	0.884542
ENSG00000117594	HSD11B1	3.29	3.23	1.98	1.67	1.49	0.99	-0.836976	0.0577812	0.187272	-1.39453	0.00136405	0.0121283	-0.557556	0.181109	0.502578
ENSG00000181625	SLX1B	5.3	1.75	0.2	1.02	0.44	0.33	-2.53074	0.0589733	0.190248	-3.19469	2.72037e-09	9.13309e-08	-0.663951	0.24936	0.60247
ENSG00000150636	CCDC102B	2.03	1.41	1.31	1.87	0.38	0.7	-0.113382	0.0592276	0.190783	-1.67138	0.0236511	0.120641	-1.558	2.61359e-05	0.000424081
ENSG00000138109	CYP2C9	0.49	0.32	0.73	0.81	1.2	1.29	0.926937	0.0634656	0.20062	1.62015	0.000180678	0.00215084	0.693215	0.0546377	0.227511
ENSG00000167994	RAB3IL1	0.19	0.42	0.69	0.54	1.12	0.76	1.01178	0.0681772	0.212068	1.62385	0.00249567	0.0200989	0.612074	0.175285	0.492493
ENSG00000163032	VSNL1	0.34	0.46	0.14	0.13	0.06	0.02	-1.56704	0.0791329	0.236798	-3.32193	0.0056044	0.038779	-1.75489	0.298582	0.659917
ENSG00000258315	C17orf49	12.32	10.79	12.3	16.82	5.67	6.68	0.333493	0.084783	0.248745	-0.904006	0.000133688	0.00165728	-1.2375	8.32303e-08	2.35854e-06
ENSG00000221955	SLC12A8	1.27	1.62	2.16	1.85	0.96	1.03	0.472533	0.084969	0.249198	-0.538301	0.123701	0.383515	-1.01083	0.000770067	0.00777861
ENSG00000173535	TNFRSF10C	1.21	1.22	0.7	0.6	0.39	0.46	-0.902445	0.0922119	0.264051	-1.51542	0.00484933	0.0344706	-0.612977	0.265764	0.625467
ENSG00000158292	GPR153	0.45	0.33	0.54	0.71	0.76	0.86	0.680382	0.0943102	0.26787	1.05445	0.00479684	0.0341893	0.374066	0.257738	0.612833
ENSG00000104870	FCGRT	2.62	2.75	1.48	2.09	1.11	1.5	-0.588998	0.0953429	0.27017	-1.04087	0.00474178	0.0338882	-0.451874	0.240539	0.592098
ENSG00000076356	PLXNA2	0.77	0.69	0.66	0.43	0.4	0.32	-0.42164	0.105244	0.291209	-1.0199	0.000123732	0.00154592	-0.598259	0.0534766	0.223764
ENSG00000146966	DENND2A	0.36	0.16	0.54	0.6	0.57	0.69	1.13245	0.107053	0.294952	1.27684	0.00572637	0.0395369	0.14439	0.243265	0.595736
ENSG00000164283	ESM1	1.93	2.35	2.68	3.79	1.33	1.36	0.596155	0.111168	0.302816	-0.670005	0.0491456	0.203885	-1.26616	0.000324739	0.0037177
ENSG00000133026	MYH10	0.28	0.21	0.36	0.38	0.57	0.59	0.594744	0.118321	0.317957	1.24327	0.000291721	0.00323412	0.648528	0.0359445	0.168808
ENSG00000156886	ITGAD	0.05	0.02	0.17	0.07	0.23	0.29	1.77761	0.121449	0.323827	2.89308	0.00148726	0.0130054	1.11548	0.117962	0.383278
ENSG00000171408	PDE7B	0.1	0.05	0.11	0.24	0.27	0.25	1.22239	0.1363	0.351247	1.79355	0.00654461	0.043963	0.571157	0.210368	0.549271
ENSG00000135678	CPM	6.11	2.86	2.48	3.25	1.56	1.13	-0.646573	0.14102	0.359985	-1.7375	2.03918e-05	0.000315001	-1.09093	0.0064594	0.0448596
ENSG00000138190	EXOC6	5.29	5.18	25.4	4.33	3.21	3.02	1.50566	0.163026	0.398687	-0.748957	2.93644e-05	0.000430172	-2.25462	0.0048257	0.0354861
ENSG00000137070	IL11RA	1.91	1.8	2.39	2.8	0.92	1.38	0.484315	0.163814	0.399905	-0.689785	0.0435331	0.187346	-1.1741	0.000690646	0.00707087
ENSG00000108924	HLF	0.42	0.3	0.44	0.56	0.35	0.12	0.473931	0.164275	0.40072	-0.615336	0.116884	0.370341	-1.08927	0.00351787	0.027325
ENSG00000102981	PARD6A	3.08	3.59	2.39	2.5	1.43	1.88	-0.447852	0.176509	0.420937	-1.01086	0.00593198	0.0406911	-0.563003	0.14898	0.444702
ENSG00000115738	ID2	6.57	6.79	5.35	5.36	3.66	2.34	-0.318962	0.183539	0.43062	-1.15489	1.33061e-05	0.000216059	-0.835924	0.00189445	0.0164099
ENSG00000064989	CALCRL	0.15	0.19	0.36	0.47	0.06	0.11	1.28758	0.191366	0.442601	-1	0.159867	0.454324	-2.28758	0.00532806	0.0385374
ENSG00000198223	CSF2RA	0.17	0.22	0.17	0.09	0	0	-0.584963	0.215319	0.479575	-7.60733	0.00766534	0.0497855	-7.02237	0.197547	0.530135
ENSG00000196139	AKR1C3	2.02	1.87	2.58	2.53	0.98	0.69	0.393553	0.22964	0.498507	-1.21992	0.0228724	0.117812	-1.61348	0.000435066	0.00478121
ENSG00000133665	DYDC2	0.3	0.39	0.14	0.14	1.28	0.69	-1.30117	0.2346	0.505969	1.51353	0.0465426	0.196255	2.8147	0.00111147	0.0105933
ENSG00000164619	BMPER	3.91	3.49	4.17	3.87	1.63	1.36	0.11967	0.242637	0.517184	-1.30738	6.66951e-08	1.75351e-06	-1.42705	2.83307e-11	1.4038e-09
ENSG00000162595	DIRAS3	0.33	0.22	0.53	0.46	0.03	0.1	0.847997	0.258718	0.538635	-2.08092	0.11563	0.368171	-2.92892	0.00621735	0.0436176
ENSG00000183873	SCN5A	0.01	0.01	0.02	0.03	0.08	0.09	1.32193	0.272039	0.556295	3.08746	0.00525695	0.0368241	1.76553	0.0644223	0.255515
ENSG00000137801	THBS1	6.49	7.67	7.66	7.27	2.34	2.6	0.0763929	0.302948	0.594706	-1.51924	1.04868e-43	4.50083e-41	-1.59563	1.70175e-59	1.17413e-56
ENSG00000180834	MAP6D1	0.37	0.41	0	0.18	0	0	-2.11548	0.305218	0.597297	-8.60733	6.6778e-05	0.000900199	-6.49185	0.325667	0.689527
ENSG00000046604	DSG2	0.62	0.6	0.72	0.86	0.24	0.32	0.373043	0.309627	0.60256	-1.12338	0.00566755	0.0391648	-1.49643	0.00013433	0.00172886
ENSG00000102924	CBLN1	0.22	0.14	0.08	0.03	0	0	-1.71049	0.312566	0.605881	-7.49185	0.00611349	0.0416575	-5.78136	0.101378	0.347466
ENSG00000183092	BEGAIN	0.19	0.22	0.34	0.32	0.91	0.56	0.686842	0.320001	0.613204	1.84212	0.000961695	0.00904187	1.15528	0.01985	0.107987
ENSG00000249624	IFNAR2	0.85	0.69	1.35	0.79	0.05	0.23	0.47468	0.327301	0.621452	-2.45943	0.000762114	0.00740198	-2.93411	0.0230668	0.12147
ENSG00000133083	DCLK1	0.67	0.94	0.53	0.57	0.3	0.19	-0.549557	0.338072	0.634811	-1.71621	0.000677986	0.00670803	-1.16665	0.0147183	0.0862178
ENSG00000167306	MYO5B	5.85	6.78	5.1	6.5	2.01	2.35	-0.12273	0.339189	0.635848	-1.53445	8.26367e-13	4.38887e-11	-1.41172	1.47962e-09	5.88475e-08
ENSG00000170162	VGLL2	0	0	0	0.09	0.23	0.17	5.49185	0.353815	0.651333	7.64386	0.0035283	0.0266426	2.152	0.0974282	0.337883
ENSG00000257335	MGAM	0.25	0.25	0.33	0.36	0.57	0.62	0.464668	0.366212	0.665066	1.25096	0.000469091	0.0048879	0.786293	0.00908891	0.0593059
ENSG00000157379	DHRS1	3.92	3.94	4.01	5.09	2	2.06	0.211337	0.369991	0.667773	-0.95305	0.00186892	0.0157529	-1.16439	7.05996e-05	0.000994094
ENSG00000162496	DHRS3	1.88	2.66	2.97	2.5	0.64	1.08	0.268849	0.385565	0.68167	-1.40028	2.07623e-06	4.04051e-05	-1.66913	4.45166e-09	1.62026e-07
ENSG00000273590	SMIM11B	6.15	6.58	8.8	5.94	2.27	3.26	0.211504	0.389022	0.68517	-1.20288	0.000221592	0.00255361	-1.41439	1.34977e-05	0.000234349
ENSG00000125648	SLC25A23	0.14	0.24	0.22	0.05	0.28	0.41	-0.49304	0.397086	0.692227	0.860597	0.0426442	0.184823	1.35364	0.00352178	0.0273287
ENSG00000159314	ARHGAP27	0.73	0.66	0.53	0.71	1.5	0.99	-0.164745	0.417277	0.710398	0.841061	0.0348235	0.159915	1.00581	0.00330064	0.0259903
ENSG00000122877	EGR2	1.8	1.65	1.45	1.19	0.86	0.83	-0.386058	0.418859	0.711649	-1.02957	0.00630518	0.0426432	-0.643515	0.0464401	0.201906
ENSG00000108375	RNF43	2.18	1.9	2.14	2.21	0.93	1.21	0.0924462	0.428572	0.72035	-0.930958	0.000115518	0.00145474	-1.0234	2.91816e-06	5.99422e-05
ENSG00000006025	OSBPL7	1.5	1.25	1.87	1.26	0.81	0.73	0.186731	0.440829	0.730865	-0.836501	0.0112475	0.067835	-1.02323	0.00128981	0.0120188
ENSG00000178233	TMEM151B	0.26	0.33	0.15	0.32	0.67	0.6	-0.328054	0.443532	0.732194	1.10604	0.0055811	0.0386515	1.4341	0.00050259	0.00538892
ENSG00000105426	PTPRS	1.16	1.25	1.88	1.42	0.13	0.19	0.453433	0.447474	0.735854	-2.91289	0.000152366	0.00185835	-3.36632	0.00198116	0.016994
ENSG00000197943	PLCG2	0.04	0.08	0.02	0.02	0.18	0.13	-1.58496	0.473211	0.758091	1.36923	0.00244666	0.0197725	2.9542	0.000146419	0.00186478
ENSG00000164099	PRSS12	1.91	1.7	1.53	1.68	0.84	0.94	-0.169426	0.48118	0.765283	-1.02012	5.46852e-05	0.000752513	-0.850696	0.000781622	0.0078903
ENSG00000198681	MAGEA1	0.18	0.1	0.07	0.07	0.68	0.76	-1	0.488582	0.772161	2.36257	0.00188908	0.0158975	3.36257	0.000121925	0.00159115
ENSG00000126752	SSX1	2.22	3.06	1.63	2.73	1.3	0.88	-0.27621	0.502713	0.784327	-1.27621	0.00350874	0.0265328	-1	0.0306494	0.148966
ENSG00000166292	TMEM100	1.36	1.6	1.54	2.12	0.63	0.44	0.306246	0.529324	0.806915	-1.46799	0.00127544	0.0114624	-1.77423	9.64918e-05	0.00130651
ENSG00000260371	COG8	0.92	0	1.28	1.07	0.05	0.21	1.35295	0.540514	0.813507	-1.82312	0.31875	0.678488	-3.17608	0.00722902	0.0491661
ENSG00000198074	AKR1B10	1.65	1.56	1.81	1.81	0.74	0.62	0.173416	0.591771	0.841087	-1.23897	0.00780649	0.0504752	-1.41238	0.00119454	0.0112366
ENSG00000073737	DHRS9	1.19	0.99	1.47	0.46	0.34	0.3	-0.175727	0.610437	0.85031	-1.76818	0.000465722	0.00486237	-1.59246	0.00572494	0.0407944
ENSG00000242221	PSG2	0.6	0.57	0.37	0.64	1.47	1.37	-0.212153	0.670291	0.885739	1.27938	0.0124356	0.0734392	1.49154	0.00364687	0.0281181
ENSG00000133195	SLC39A11	7.34	7.52	6.7	7.31	3.05	2.15	-0.0849772	0.719469	0.905679	-1.51485	3.62424e-24	5.00461e-22	-1.42987	1.32852e-22	2.08735e-20
ENSG00000129295	DNAAF11	0.45	0.48	0.51	0.79	1.5	1.31	0.483209	0.782913	0.905679	1.59527	0.000346154	0.00375729	1.11206	0.00084335	0.00841705
ENSG00000104432	IL7	2.45	1.74	2.3	2	1.18	0.9	0.0373864	0.795696	0.907869	-1.01037	0.0032575	0.0249563	-1.04775	0.00690243	0.0474587
ENSG00000169432	SCN9A	2.13	1.78	1.86	1.7	0.64	0.73	-0.135291	0.797586	0.9082	-1.51299	8.67719e-11	3.72416e-09	-1.3777	6.82103e-10	2.84453e-08
ENSG00000116852	KIF21B	0.4	0.45	0.37	0.51	0.82	1.13	0.0500407	0.80848	0.914459	1.19794	8.95857e-07	1.85721e-05	1.1479	3.23903e-06	6.5478e-05
ENSG00000102854	MSLN	0.04	0	0	0.07	0.15	0.36	0.807355	0.8219	0.920618	3.67243	0.00759474	0.049401	2.86507	0.00859094	0.0566624
ENSG00000116183	PAPPA2	0.85	0.92	0.91	0.79	0.31	0.26	-0.0582146	0.860151	0.939898	-1.63472	1.62931e-09	5.69898e-08	-1.5765	5.12189e-09	1.83474e-07
ENSG00000117600	PLPPR4	7.32	6.85	6.79	7.07	2.46	2.82	-0.0319125	0.900393	0.962447	-1.42423	6.99183e-25	1.00937e-22	-1.39232	9.73469e-25	1.67913e-22
ENSG00000196600	SLC22A25	0.06	0.04	0.02	0.08	0.18	0.17	0	0.916117	0.971714	1.80735	0.00678312	0.0451639	1.80735	0.00737289	0.0498935
ENSG00000157470	FAM81A	1.19	1.42	1	0.97	2.2	2.53	-0.405854	0.981389	0.994487	0.85779	0.0011996	0.0108975	1.26364	0.000980141	0.00952472
ENSG00000171570	RAB4B-EGLN2	0.1	0.25	0.35	0	0	0	0	0.985605	0.995715	-7.45121	0.00135357	0.0120525	-7.45121	0.203729	0.538775
ENSG00000259040	BLOC1S5-TXNDC5	0	0	0	0	0.34	0.26	0	1	1	8.22882	3.77189e-05	0.000540104	8.22882	2.82681e-05	0.000454494
ENSG00000267022	ZNF223	0	0	0	0	0.06	0.12	0	1	1	6.49185	0.0059447	0.0407607	6.49185	0.00495695	0.0363166
ENSG00000276612	GATD3A	0	0	0	0	0.43	0.12	0	1	1	8.10329	0.00229585	0.0188122	8.10329	0.00187386	0.016276
